# Supplementary material for: Network-based analysis of vaccine-related associations reveals consistent knowledge with the vaccine ontology
Source: J Biomed Semantics. 2013 Nov 11;4:33. doi: 10.1186/2041-1480-4-33 (PMC4177205; doi:10.1186/2041-1480-4-33)
Supplement: Additional file 1 — The vaccine-disease network consisting of 1,038 nodes (104 vaccines and 934 diseases) and 1,693 vaccine-disease associations. [file 2041-1480-4-33-S1.xlsx]

## Sheet: Sheet1
'ABNORMAL GROWTH'	'BCG Vaccine'
'AIRWAY DISEASE'	'Pneumococcal vaccine'
'AUSTRALIAN'	'Chickenpox Vaccine'
'AUSTRALIAN'	'Pneumococcal vaccine'
'Abdominal Pain'	'Influenza virus vaccine'
'Able'	'BCG Vaccine'
'Able'	'Influenza virus vaccine'
'Abnormal cervical cytology'	'Human Papilloma Virus Vaccine'
'Abnormal cervical smear'	'Human Papilloma Virus Vaccine'
'Abscess'	'Bacterial Vaccines'
'Abscess'	'Bacterin - toxoid'
'Abscess'	'Bee Venoms'
'Abscess'	'Diphtheria-Tetanus-Pertussis Vaccine'
'Abscess'	'Influenza virus vaccine'
'Absence of pain sensation'	'botulinum toxin type B'
'Accidental overdose'	'Influenza virus vaccine'
'Acne'	'Rabies Vaccines'
'Acquired Immunodeficiency Syndrome'	'Hepatitis B Vaccines'
'Acquired Immunodeficiency Syndrome'	'Human Papilloma Virus Vaccine'
'Acquired Immunodeficiency Syndrome'	'Influenza virus vaccine'
'Acquired Immunodeficiency Syndrome'	'Measles Vaccine'
'Acquired Immunodeficiency Syndrome'	'Measles-Mumps-Rubella Vaccine'
'Acquired Immunodeficiency Syndrome'	'Pneumococcal vaccine'
'Acquired Immunodeficiency Syndrome'	'Poliovirus Vaccines'
'Acquired Immunodeficiency Syndrome'	'Tuberculosis Vaccines'
'Acquired Immunodeficiency Syndrome'	'Vaccinia virus vaccine'
'Actinic keratosis'	'Human Papilloma Virus Vaccine'
'Acute Disease'	'Hepatitis B Vaccines'
'Acute Lung Injury'	'Human Papilloma Virus Vaccine'
'Acute diarrhea'	'Rotavirus Vaccines'
'Acute encephalopathy'	'Pertussis Vaccine'
'Acute gastroenteritis'	'Rotavirus Vaccines'
'Acute inflammatory disease'	'Pertussis Vaccine'
'Acute leukemia'	'BCG Vaccine'
'Acute leukemia'	'Chickenpox Vaccine'
'Acute leukemia'	'Measles Vaccine'
'Acute leukemia'	'Pertussis Vaccine'
'Acute myocardial infarction'	'Pneumococcal vaccine'
'Acute otitis media'	'Bacterial Vaccines'
'Acute otitis media'	'Influenza virus vaccine'
'Acute otitis media'	'Pneumococcal vaccine'
'Acute otitis media'	'Polyvalent pneumococcal vaccine'
'Acute respiratory disease'	'Haemophilus influenzae type b polysaccharide vaccine'
'Acute respiratory infection NOS'	'Bacterial Vaccines'
'Acute salpingitis'	'Hepatitis B Vaccines'
'Acute viral hepatitis'	'Hepatitis B Vaccines'
'Adductor spastic dysphonia'	'botulinum toxin type B'
'Adenocarcinoma'	'Human Papilloma Virus Vaccine'
'Adenocarcinoma, Mucinous'	'Measles-Mumps-Rubella Vaccine'
'Adhesions'	'Bacterial Vaccines'
'Adult atopic dermatitis'	'Bacterial Vaccines'
'Agitation'	'Diphtheria-Tetanus-Pertussis Vaccine'
'Agony'	'Tetanus Vaccine'
'Airsacculitis'	'Bacterial Vaccines'
'Airsacculitis'	'Mycoplasma gallisepticum bacterin'
'Alcoholic Liver Diseases'	'Hepatitis B Vaccines'
'Allelic Imbalance'	'Human Papilloma Virus Vaccine'
'Allergic encephalitis'	'Rabies Vaccines'
'Allergy to aluminum'	'Diphtheria-Tetanus-Pertussis Vaccine'
'Allergy to eggs'	'Influenza virus vaccine'
'Allergy to eggs'	'Measles Vaccine'
'Allergy to eggs'	'Measles-Mumps-Rubella Vaccine'
'Allergy to eggs'	'Rubella virus vaccine'
'Allodynia'	'botulinum toxin type B'
'Alopecia Areata'	'Hepatitis B Vaccines'
'Ameloblastoma'	'Human Papilloma Virus Vaccine'
'Amyotrophic Lateral Sclerosis'	'Poliovirus Vaccines'
'Anal carcinoma'	'Human Papilloma Virus Vaccine'
'Anal intraepithelial neoplasia'	'Human Papilloma Virus Vaccine'
'Anal lesion'	'Human Papilloma Virus Vaccine'
'Anal squamous cell carcinoma'	'Human Papilloma Virus Vaccine'
'Analgesic effect'	'Bee Venoms'
'Anaphylaxis'	'Bee Venoms'
'Anaphylaxis'	'Influenza virus vaccine'
'Anaphylaxis'	'Pertussis Vaccine'
'Anaphylaxis'	'Pneumococcal vaccine'
'Anaphylaxis'	'Wasp Venoms'
'Anaphylaxis'	'Yellow Fever Vaccine'
'Anastomosis'	'botulinum toxin type B'
'Ankylosing spondylitis'	'Influenza virus vaccine'
'Anogenital venereal warts'	'Human Papilloma Virus Vaccine'
'Anthrax disease'	'Anthrax Vaccines'
'Antibody NOS negative'	'Mumps Vaccine'
'Antimicrobial susceptibility'	'Avian encephalomyelitis vaccine'
'Antimicrobial susceptibility'	'BCG Vaccine'
'Antimicrobial susceptibility'	'Diphtheria-Tetanus-Pertussis Vaccine'
'Antimicrobial susceptibility'	'Human Papilloma Virus Vaccine'
'Antimicrobial susceptibility'	'Measles-Mumps-Rubella Vaccine'
'Antimicrobial susceptibility'	'Pertussis Vaccine'
'Antimicrobial susceptibility'	'Vaccines, Typhoid'
'Antiphospholipid Syndrome'	'Tetanus Vaccine'
'Anus Neoplasms'	'Human Papilloma Virus Vaccine'
'Apnea'	'Human Papilloma Virus Vaccine'
'Arthritis'	'Bacterial Vaccines'
'Arthritis'	'Bee Venoms'
'Arthritis'	'Hepatitis B Vaccines'
'Arthritis'	'Lyme Disease Vaccine'
'Arthritis'	'Rubella virus vaccine'
'Arthritis, Adjuvant-Induced'	'Bee Venoms'
'Arthritis, Experimental'	'Bee Venoms'
'Arthritis, Reactive'	'Poliovirus Vaccine, Oral'
'Arthropathies NOS'	'Rubella virus vaccine'
'Ascites'	'Pertussis Vaccine'
'Aseptic Meningitis'	'Measles-Mumps-Rubella Vaccine'
'Aseptic Meningitis'	'Mumps Vaccine'
'Aseptic Meningitis'	'Rubella virus vaccine'
'Asthenia'	'Diphtheria Toxoid'
'Asthenia'	'Human Papilloma Virus Vaccine'
'Asthma'	'BCG Vaccine'
'Asthma'	'Bacterial Vaccines'
'Asthma'	'Chickenpox Vaccine'
'Asthma'	'Influenza virus vaccine'
'Asthma'	'Measles Vaccine'
'Asthma'	'Pertussis Vaccine'
'Asthma'	'Pneumococcal vaccine'
'Asthma'	'Rubella virus vaccine'
'Asthma attack NOS'	'BCG Vaccine'
'Asthma attack NOS'	'Influenza virus vaccine'
'Astigmatism'	'Diphtheria-Tetanus-Pertussis Vaccine'
'Asymptomatic'	'Pneumococcal vaccine'
'Asymptomatic'	'Polyvalent pneumococcal vaccine'
'Ataxia Telangiectasia'	'Polyvalent pneumococcal vaccine'
'Atherosclerosis of aorta'	'BCG Vaccine'
'Atopic'	'BCG Vaccine'
'Atopic'	'Diphtheria Toxoid'
'Atopic'	'Diphtheria-Tetanus-Pertussis Vaccine'
'Atopy'	'BCG Vaccine'
'Atopy'	'Chickenpox Vaccine'
'Atopy'	'Hepatitis B Vaccines'
'Atopy'	'Pertussis Vaccine'
'Atrophic'	'Bordetella bronchiseptica bacterin'
'Atrophic'	'Diphtheria Toxoid'
'Atrophic'	'Marek Disease Vaccines'
'Atypia'	'Human Papilloma Virus Vaccine'
'Atypical squamous metaplasia'	'Human Papilloma Virus Vaccine'
'Auriculotemporal Syndrome'	'botulinum toxin type B'
'Autoimmune Diseases'	'Bacterial Vaccines'
'Autoimmune Diseases'	'Hepatitis B Vaccines'
'Autoimmunity'	'Rubella virus vaccine'
'Avian borreliosis'	'Bacterial Vaccines'
'BCG granuloma'	'BCG Vaccine'
'BILIARY ATRESIA INFANT'	'Hepatitis B Vaccines'
'BRAZILIAN'	'Meningococcal vaccine'
'BRAZILIAN'	'Polyvalent pneumococcal vaccine'
'BRAZILIAN'	'Rotavirus Vaccines'
'Bacteremia'	'Diphtheria-Tetanus-Pertussis Vaccine'
'Bacteremia'	'Pertussis Vaccine'
'Bacteremia'	'Pneumococcal vaccine'
'Bacteremia'	'Polyvalent pneumococcal vaccine'
'Bacterial Infections'	'Diphtheria-Tetanus-Pertussis Vaccine'
'Bacterial Infections'	'Pertussis Vaccine'
'Bacterial Infections'	'Poliovirus Vaccine, Oral'
'Bacterial Infections'	'Rubella virus vaccine'
'Bacterial Vaginosis'	'Human Papilloma Virus Vaccine'
'Bacterial allergy'	'Bacterial Vaccines'
'Bacterial respiratory infection'	'Polyvalent pneumococcal vaccine'
'Balanoposthitis'	'Human Papilloma Virus Vaccine'
'Basaloid squamous cell carcinoma'	'Human Papilloma Virus Vaccine'
'Bee sting'	'Bee Venoms'
'Behcet Syndrome'	'Poliovirus Vaccine, Oral'
'Behcet Syndrome'	'Poliovirus Vaccines'
'Bell Palsy'	'Influenza virus vaccine'
'Benign Epithelial Neoplasm'	'Human Papilloma Virus Vaccine'
'Benign Neoplasm'	'Human Papilloma Virus Vaccine'
'Bilateral optic neuritis'	'Influenza virus vaccine'
'Bilateral optic neuritis'	'Poliovirus Vaccines'
'Biliary Atresia'	'Hepatitis B Vaccines'
'Bladder Neoplasm'	'BCG Vaccine'
'Bladder Neoplasm'	'Human Papilloma Virus Vaccine'
'Blepharospasm'	'botulinum toxin type B'
'Bone neoplasms'	'Poliovirus Vaccines'
'Botulism'	'Trivalent equine antitoxin'
'Botulism'	'botulinum toxin type B'
'Bovine pneumonic pasteurellosis'	'Bacterial Vaccines'
'Bovine pneumonic pasteurellosis'	'Pasteurella multocida vaccine'
'Bowen''s Disease'	'Human Papilloma Virus Vaccine'
'Bowenoid papulosis'	'Human Papilloma Virus Vaccine'
'Brain Edema'	'Pertussis Vaccine'
'Brain Injuries'	'Diphtheria-Tetanus-Pertussis Vaccine'
'Brain Injuries'	'Pertussis Vaccine'
'Breast Carcinoma'	'Human Papilloma Virus Vaccine'
'Breast Carcinoma'	'Influenza virus vaccine'
'Breast Carcinoma'	'Measles-Mumps-Rubella Vaccine'
'Bronchiectasis'	'Influenza virus vaccine'
'Bronchiectasis'	'Pneumococcal vaccine'
'Bronchitis'	'Influenza virus vaccine'
'Bronchitis'	'Pneumococcal vaccine'
'Bronchitis, Chronic'	'Bacterial Vaccines'
'Bronchitis, Chronic'	'Influenza virus vaccine'
'Bronchogenic Carcinoma'	'BCG Vaccine'
'Bronchogenic Carcinoma'	'Human Papilloma Virus Vaccine'
'Bronchopneumopathy'	'Bacterial Vaccines'
'Brucellosis'	'Anthrax Vaccines'
'Brucellosis'	'Brucella abortus vaccine'
'Bulbar Palsy, Progressive'	'botulinum toxin type B'
'Bullous lichen planus'	'Hepatitis B Vaccines'
'Burn injury'	'Diphtheria-Tetanus-Pertussis Vaccine'
'Burn injury'	'Staphylococcal Toxoid'
'CARCINOMA OF MOUTH'	'Human Papilloma Virus Vaccine'
'CARCINOMA OF VULVA'	'Human Papilloma Virus Vaccine'
'CERVICAL ABNORMALITY'	'Human Papilloma Virus Vaccine'
'Calcaneal apophysitis'	'Measles-Mumps-Rubella Vaccine'
'Cancer of Rectum'	'Measles-Mumps-Rubella Vaccine'
'Cancer-related morbidities'	'Human Papilloma Virus Vaccine'
'Candidiasis'	'Diphtheria Toxoid'
'Canine Distemper'	'Canine distemper vaccine'
'Canine Distemper'	'Measles Vaccine'
'Canine leptospirosis'	'Bacterial Vaccines'
'Carcinogenesis'	'Human Papilloma Virus Vaccine'
'Carcinogenicity'	'Human Papilloma Virus Vaccine'
'Carcinoma'	'BCG Vaccine'
'Carcinoma'	'Hepatitis B Vaccines'
'Carcinoma'	'Human Papilloma Virus Vaccine'
'Carcinoma in situ of uterine cervix'	'Human Papilloma Virus Vaccine'
'Carcinoma of Nasopharynx'	'Human Papilloma Virus Vaccine'
'Carcinoma of bladder'	'BCG Vaccine'
'Carcinoma of bladder'	'Human Papilloma Virus Vaccine'
'Carcinoma of larynx'	'Human Papilloma Virus Vaccine'
'Carcinoma of lung'	'Human Papilloma Virus Vaccine'
'Carcinoma of the Large Intestine'	'Measles-Mumps-Rubella Vaccine'
'Carcinoma, Neuroendocrine'	'Human Papilloma Virus Vaccine'
'Carcinoma, Non-Small-Cell Lung'	'Mixed bacterial vaccine'
'Carcinoma, Transitional Cell'	'BCG Vaccine'
'Carcinoma, Transitional Cell'	'Human Papilloma Virus Vaccine'
'Carcinoma, Verrucous'	'Human Papilloma Virus Vaccine'
'Carcinomatosis'	'Human Papilloma Virus Vaccine'
'Cardiovascular Diseases'	'Cholera Vaccine'
'Cardiovascular Diseases'	'Influenza virus vaccine'
'Cardiovascular event'	'Influenza virus vaccine'
'Carrier of disorder'	'Cholera Vaccine'
'Carrier of disorder'	'Diphtheria Toxoid'
'Carrier of disorder'	'Haemophilus influenzae type b polysaccharide vaccine'
'Carrier of disorder'	'Hepatitis B Vaccines'
'Carrier of disorder'	'Poliovirus Vaccine, Oral'
'Carrier status'	'Hepatitis B Vaccines'
'Causative_agents'	'Bacterial Vaccines'
'Celiac Disease'	'Hepatitis B Vaccines'
'Celiac Disease'	'Pertussis Vaccine'
'Celiac Disease'	'Pneumococcal vaccine'
'Cell Transformation, Neoplastic'	'Human Papilloma Virus Vaccine'
'Central nervous system demyelination NOS'	'Hepatitis B Vaccines'
'Central nervous system demyelination NOS'	'Rabies Vaccines'
'Cerebellar Ataxia'	'Measles Vaccine'
'Cerebrovascular accident'	'Chickenpox Vaccine'
'Cerebrovascular accident'	'Influenza virus vaccine'
'Cerebrovascular accident'	'Pneumococcal vaccine'
'Cervical Adenocarcinoma'	'Human Papilloma Virus Vaccine'
'Cervical Dystonia'	'botulinum toxin type B'
'Cervical Intraepithelial Neoplasia'	'Human Papilloma Virus Vaccine'
'Cervical Squamous Cell Carcinoma'	'Human Papilloma Virus Vaccine'
'Cervical Squamous Intraepithelial Neoplasia'	'Human Papilloma Virus Vaccine'
'Cervical dysplasia'	'Human Papilloma Virus Vaccine'
'Cervical intraepithelial neoplasia grade 1'	'Human Papilloma Virus Vaccine'
'Cervical intraepithelial neoplasia grade 2'	'Human Papilloma Virus Vaccine'
'Cervix Diseases'	'Human Papilloma Virus Vaccine'
'Cervix carcinoma'	'Human Papilloma Virus Vaccine'
'Cervix carcinoma'	'Measles-Mumps-Rubella Vaccine'
'Chickenpox'	'Chickenpox Vaccine'
'Chickenpox'	'Measles Vaccine'
'Childhood Leukemia'	'Chickenpox Vaccine'
'Childhood asthma'	'Bacterial Vaccines'
'Chills'	'Vaccines, Typhoid'
'Cholera'	'Cholera Vaccine'
'Cholera'	'Human Papilloma Virus Vaccine'
'Chronic B-Cell Leukemias'	'Influenza virus vaccine'
'Chronic Childhood Arthritis'	'Influenza virus vaccine'
'Chronic Childhood Arthritis'	'Pneumococcal vaccine'
'Chronic Disease'	'Influenza virus vaccine'
'Chronic Disease'	'Pneumococcal vaccine'
'Chronic Disease'	'Polyvalent pneumococcal vaccine'
'Chronic Disease'	'Rubella virus vaccine'
'Chronic Fatigue Syndrome'	'Staphylococcal Toxoid'
'Chronic Kidney Insufficiency'	'Chickenpox Vaccine'
'Chronic Lymphocytic Leukemia'	'Pneumococcal vaccine'
'Chronic Obstructive Airway Disease'	'Bacterial Vaccines'
'Chronic Obstructive Airway Disease'	'Hepatitis B Vaccines'
'Chronic Obstructive Airway Disease'	'Influenza virus vaccine'
'Chronic Obstructive Airway Disease'	'Pneumococcal vaccine'
'Chronic Obstructive Airway Disease'	'Polyvalent pneumococcal vaccine'
'Chronic arthritis'	'Hepatitis B Vaccines'
'Chronic arthropathy'	'Rubella virus vaccine'
'Chronic glomerulonephritis NOS'	'Bee Venoms'
'Chronic glomerulonephritis NOS'	'Poliovirus vaccine, live'
'Chronic infectious disease'	'Hepatitis B Vaccines'
'Chronic infectious disease'	'Human Papilloma Virus Vaccine'
'Chronic infectious disease'	'Poliovirus Vaccine, Oral'
'Chronic inflammation'	'BCG Vaccine'
'Chronic inflammation'	'Bacterial Vaccines'
'Chronic liver disease NOS'	'Bee Venoms'
'Chronic liver disease NOS'	'Chickenpox Vaccine'
'Chronic liver disease NOS'	'Hepatitis B Vaccines'
'Chronic lung disease'	'Influenza virus vaccine'
'Chronic lung disease'	'Pneumococcal vaccine'
'Chronic mastitis'	'Propionibacterium acnes immunostimulant'
'Cicatrix'	'BCG Vaccine'
'Circumcised'	'Human Papilloma Virus Vaccine'
'Clonal Expansion'	'Pneumococcal vaccine'
'Coliform mastitis'	'Salmonella typhimurium bacterin - toxoid'
'Collagen Diseases'	'Bee Venoms'
'Colon Carcinoma'	'Human Papilloma Virus Vaccine'
'Colon Carcinoma'	'Measles-Mumps-Rubella Vaccine'
'Colonic Neoplasms'	'Human Papilloma Virus Vaccine'
'Colorectal Cancer'	'BCG Vaccine'
'Colorectal Cancer'	'Diphtheria Toxoid'
'Colorectal Cancer'	'Human Papilloma Virus Vaccine'
'Colorectal Cancer'	'Measles-Mumps-Rubella Vaccine'
'Colorectal cancer metastatic'	'Measles-Mumps-Rubella Vaccine'
'Common Cold'	'Bacterial Vaccines'
'Common Cold'	'Influenza virus vaccine'
'Common wart'	'BCG Vaccine'
'Common wart'	'Human Papilloma Virus Vaccine'
'Common wart'	'Measles-Mumps-Rubella Vaccine'
'Common wart'	'Smallpox Vaccine'
'Communicable Diseases'	'Adenovirus vaccine, type 7, live, for oral use'
'Communicable Diseases'	'Animal disease vaccine'
'Communicable Diseases'	'Anthrax Vaccines'
'Communicable Diseases'	'BCG Vaccine'
'Communicable Diseases'	'Bacterial Vaccines'
'Communicable Diseases'	'Bluetongue vaccine'
'Communicable Diseases'	'Bovine rhinotracheitis - parainfluenza 3 vaccine'
'Communicable Diseases'	'Brucella abortus vaccine'
'Communicable Diseases'	'Canine coronavirus vaccine'
'Communicable Diseases'	'Chickenpox Vaccine'
'Communicable Diseases'	'Diphtheria-Tetanus-Pertussis Vaccine'
'Communicable Diseases'	'Equine influenza vaccine'
'Communicable Diseases'	'Feline immunodeficiency virus vaccine'
'Communicable Diseases'	'Hepatitis B Vaccines'
'Communicable Diseases'	'Human Papilloma Virus Vaccine'
'Communicable Diseases'	'Influenza virus vaccine'
'Communicable Diseases'	'Japanese Encephalitis Vaccines'
'Communicable Diseases'	'Marek Disease Vaccines'
'Communicable Diseases'	'Measles Vaccine'
'Communicable Diseases'	'Measles-Mumps-Rubella Vaccine'
'Communicable Diseases'	'Meningococcal vaccine'
'Communicable Diseases'	'Pertussis Vaccine'
'Communicable Diseases'	'Pneumococcal 7-valent conjugate vaccine'
'Communicable Diseases'	'Poliovirus Vaccine, Oral'
'Communicable Diseases'	'Poliovirus Vaccines'
'Communicable Diseases'	'Polyvalent pneumococcal vaccine'
'Communicable Diseases'	'Rabies Vaccines'
'Communicable Diseases'	'Smallpox Vaccine'
'Communicable Diseases'	'Staphylococcal Toxoid'
'Communicable Diseases'	'Swine influenza virus vaccine'
'Communicable Diseases'	'Tuberculosis Vaccines'
'Communicable Diseases'	'Vaccinia virus vaccine'
'Communicable Diseases'	'Wasp Venoms'
'Complication'	'Diphtheria-Tetanus Vaccine'
'Condyloma'	'Human Papilloma Virus Vaccine'
'Condyloma latum'	'Human Papilloma Virus Vaccine'
'Congenital Disorders'	'Chickenpox Vaccine'
'Congenital Disorders'	'Hepatitis B Vaccines'
'Congenital Hydrocephalus'	'Influenza virus vaccine'
'Congenital Rubella Syndrome'	'Rubella virus vaccine'
'Congenital absence of spleen'	'Meningococcal vaccine'
'Congenital absence of spleen'	'Polyvalent pneumococcal vaccine'
'Congenital deafness'	'Rubella virus vaccine'
'Congenital infectious disease'	'Bovine virus diarrhea vaccine'
'Conjunctivitis'	'Poliovirus Vaccine, Oral'
'Contraction'	'Bee Venoms'
'Contraction'	'Human Papilloma Virus Vaccine'
'Convulsions'	'Pertussis Vaccine'
'Coronary Arteriosclerosis'	'Influenza virus vaccine'
'Coronary heart disease'	'Influenza virus vaccine'
'Craniocerebral Trauma'	'Diphtheria-Tetanus-Pertussis Vaccine'
'Crohn''s disease'	'BCG Vaccine'
'Crohn''s disease'	'Measles Vaccine'
'Crohn''s disease'	'Measles-Mumps-Rubella Vaccine'
'Crohn''s disease'	'Rotavirus Vaccines'
'Crohn''s disease'	'Rubella virus vaccine'
'Crushing injury (morphology)'	'Anthrax Vaccines'
'Cyst'	'Human Papilloma Virus Vaccine'
'Cystic Fibrosis'	'Chickenpox Vaccine'
'Cystic Fibrosis'	'Influenza virus vaccine'
'Cystic Fibrosis'	'Measles Vaccine'
'Cystic Fibrosis'	'Pneumococcal vaccine'
'Cytomegalovirus Infections'	'Chickenpox Vaccine'
'Cytopathic effect'	'Human Papilloma Virus Vaccine'
'Cytopathic effect'	'Human rabies vaccine'
'Cytopathic effect'	'Poliovirus Vaccines'
'Cytopathogenic Effect, Viral'	'Human Papilloma Virus Vaccine'
'Decompensated cirrhosis'	'Influenza virus vaccine'
'Decreased translucency'	'Cholera Vaccine'
'Decreased translucency'	'Pertussis Vaccine'
'Deep Vein Thrombosis'	'Chickenpox Vaccine'
'Degenerative polyarthritis'	'Bee Venoms'
'Dehydration'	'Poliovirus Vaccines'
'Dehydration'	'Rotavirus Vaccines'
'Delayed Hypersensitivity'	'BCG Vaccine'
'Delayed Hypersensitivity'	'Diphtheria Toxoid'
'Delayed Hypersensitivity'	'Influenza virus vaccine'
'Delayed Hypersensitivity'	'Melanoma vaccine'
'Delayed Hypersensitivity'	'Parvovirus vaccine'
'Delayed Hypersensitivity'	'Q fever vaccine'
'Delayed Hypersensitivity'	'Tick-borne encephalitis vaccine'
'Delayed skin reaction'	'BCG Vaccine'
'Demyelinating Diseases'	'Chickenpox Vaccine'
'Demyelinating Diseases'	'Rabies Vaccines'
'Demyelinating Diseases'	'Rubella virus vaccine'
'Dengue Fever'	'Japanese Encephalitis Vaccines'
'Depressed mood'	'Bee Venoms'
'Depressed mood'	'Measles Vaccine'
'Depressed mood'	'Pertussis Vaccine'
'Dermatitis'	'Bacterial Vaccines'
'Dermatitis, Atopic'	'Bacterial Vaccines'
'Dermatitis, Atopic'	'Flea antigen'
'Dermatitis, Atopic'	'Staphylococcal Toxoid'
'Dermatomyositis'	'Rubella virus vaccine'
'Detected'	'Hepatitis B Vaccines'
'DiGeorge Syndrome'	'Measles-Mumps-Rubella Vaccine'
'Diabetes'	'Influenza virus vaccine'
'Diabetes'	'Mumps Vaccine'
'Diabetes Mellitus'	'Polyvalent pneumococcal vaccine'
'Diabetes Mellitus, Insulin-Dependent'	'Anthrax Vaccines'
'Diabetes Mellitus, Insulin-Dependent'	'BCG Vaccine'
'Diabetes Mellitus, Insulin-Dependent'	'Hepatitis B Vaccines'
'Diabetes Mellitus, Insulin-Dependent'	'Influenza virus vaccine'
'Diabetes Mellitus, Insulin-Dependent'	'Pertussis Vaccine'
'Diabetes Mellitus, Insulin-Dependent'	'Pneumococcal vaccine'
'Diabetes Mellitus, Insulin-Dependent'	'Q fever vaccine'
'Diabetes Mellitus, Insulin-Dependent'	'Rubella virus vaccine'
'Diabetic'	'Diphtheria-Tetanus-Pertussis Vaccine'
'Diabetic'	'Hepatitis B Vaccines'
'Diabetic'	'Pertussis Vaccine'
'Diabetic'	'Polyvalent pneumococcal vaccine'
'Diarrhea'	'Bacterial Vaccines'
'Diarrhea'	'Cholera Vaccine'
'Diarrhea'	'Rotavirus Vaccines'
'Diarrheal disorder'	'Rotavirus Vaccines'
'Diastasis'	'Diphtheria Toxoid'
'Diphtheria'	'Chickenpox Vaccine'
'Diphtheria'	'Diphtheria Toxoid'
'Diphtheria'	'Diphtheria-Tetanus Vaccine'
'Diphtheria'	'Diphtheria-Tetanus-Pertussis Vaccine'
'Diphtheria'	'Measles Vaccine'
'Diphtheria'	'Meningococcal vaccine'
'Diphtheria'	'Pertussis Vaccine'
'Diphtheria'	'Poliovirus Vaccine, Inactivated'
'Diphtheria'	'Poliovirus Vaccines'
'Diphtheria'	'Smallpox Vaccine'
'Diphtheria'	'Tetanus Vaccine'
'Disability, neurological'	'Pertussis Vaccine'
'Discrepancy'	'Hepatitis B Vaccines'
'Disorder characterized by fever'	'Influenza virus vaccine'
'Disorder characterized by fever'	'Pneumococcal vaccine'
'Disorder of upper respiratory system'	'Influenza virus vaccine'
'Disseminated Intravascular Coagulation'	'Bee Venoms'
'Disseminated mycobacterial Disease'	'BCG Vaccine'
'Dog Diseases'	'Bacterial Vaccines'
'Down Syndrome'	'Hepatitis B Vaccines'
'Down Syndrome'	'Pertussis Vaccine'
'Down Syndrome'	'Poliovirus Vaccine, Oral'
'Drooling'	'botulinum toxin type B'
'Drug abuser'	'Hepatitis B Vaccines'
'Drug addict'	'Hepatitis B Vaccines'
'Dysgammaglobulinemia'	'Chickenpox Vaccine'
'Dyskaryosis'	'Human Papilloma Virus Vaccine'
'Dysplasia'	'Human Papilloma Virus Vaccine'
'Dystonia'	'botulinum toxin type B'
'Eczema'	'Anthrax Vaccines'
'Eczema'	'Bacterial Vaccines'
'Eczema'	'Chickenpox Vaccine'
'Eczema'	'Human Papilloma Virus Vaccine'
'Eczema'	'Staphylococcal Toxoid'
'Edema'	'Animal toxin'
'Edema'	'Bee Venoms'
'Edema'	'Pertussis Vaccine'
'Edema'	'Wasp Venoms'
'Empyema'	'Pneumococcal vaccine'
'Encephalitis'	'Japanese Encephalitis Vaccines'
'Encephalitis'	'Measles Vaccine'
'Encephalitis'	'Pertussis Vaccine'
'Encephalitis'	'Yellow Fever Vaccine'
'Encephalitis, Viral'	'Poliovirus Vaccine, Oral'
'Encephalomyelitis'	'Influenza virus vaccine'
'Encephalomyelitis'	'Pertussis Vaccine'
'Encephalomyelitis'	'Rabies Vaccines'
'Encephalomyelitis, Acute Disseminated'	'Bee Venoms'
'Encephalomyelitis, Acute Disseminated'	'Chickenpox Vaccine'
'Encephalomyelitis, Acute Disseminated'	'Influenza virus vaccine'
'Encephalomyelitis, Acute Disseminated'	'Japanese Encephalitis Vaccines'
'Encephalomyelitis, Acute Disseminated'	'Measles Vaccine'
'Encephalomyelitis, Acute Disseminated'	'Poliovirus Vaccine, Oral'
'Encephalomyelitis, Acute Disseminated'	'Poliovirus Vaccines'
'Encephalopathies'	'Diphtheria-Tetanus-Pertussis Vaccine'
'Encephalopathies'	'Influenza virus vaccine'
'Encephalopathies'	'Measles-Mumps-Rubella Vaccine'
'Encephalopathies'	'Pertussis Vaccine'
'Encounter due to blood donor'	'Hepatitis B Vaccines'
'Encounter due to blood donor'	'Human Papilloma Virus Vaccine'
'Encounter due to blood donor'	'Influenza virus vaccine'
'End stage liver disease'	'Hepatitis B Vaccines'
'End stage renal failure'	'Hepatitis B Vaccines'
'End stage renal failure'	'Influenza virus vaccine'
'Endometriosis, site unspecified'	'BCG Vaccine'
'Enterocolitis'	'Rubella virus vaccine'
'Enterovirus Infections'	'Poliovirus Vaccine, Oral'
'Enzootic staphylococcosis'	'Staphylococcal Toxoid'
'Ependymoma'	'Poliovirus Vaccines'
'Epidemic disease'	'Meningococcal vaccine'
'Epidermodysplasia Verruciformis'	'Human Papilloma Virus Vaccine'
'Epididymitis'	'Bacterial Vaccines'
'Epididymitis'	'Human Papilloma Virus Vaccine'
'Epilepsy'	'Pertussis Vaccine'
'Epithelial cell abnormality'	'Human Papilloma Virus Vaccine'
'Epithelial cyst'	'Human Papilloma Virus Vaccine'
'Epstein-Barr Virus Infections'	'Human Papilloma Virus Vaccine'
'Equine laminitis'	'Animal disease vaccine'
'Erysipelas'	'Bacterial Vaccines'
'Erythema Multiforme'	'Diphtheria-Tetanus-Pertussis Vaccine'
'Erythema Multiforme'	'Hepatitis B Vaccines'
'Erythema Nodosum'	'Hepatitis B Vaccines'
'Escherichia coli Infections'	'Bacterial Vaccines'
'Escherichia coli Infections'	'Bronchitis vaccine'
'Esophageal carcinoma'	'Human Papilloma Virus Vaccine'
'Examined'	'Pneumococcal vaccine'
'Exanthema'	'Measles Vaccine'
'Exanthema'	'Pneumococcal vaccine'
'Exanthema'	'botulinum toxin type B'
'Excitability'	'Animal toxin'
'Experimental Autoimmune Encephalomyelitis'	'Pertussis Vaccine'
'Experimental Autoimmune Encephalomyelitis'	'Rabies Vaccines'
'Extremely low birth weight infant'	'Diphtheria-Tetanus-Pertussis Vaccine'
'Extrinsic asthma NOS'	'Bacterial Vaccines'
'Eye diseases'	'Vaccines, Typhoid'
'Factor X Deficiency'	'Bacterial Vaccines'
'Falls'	'Anthrax Vaccines'
'Falls'	'Influenza virus vaccine'
'Falls'	'Measles Vaccine'
'Falls'	'Measles-Mumps-Rubella Vaccine'
'Falls'	'Pneumococcal vaccine'
'Falls'	'Rabies Vaccines'
'Fatal Outcome'	'Chickenpox Vaccine'
'Fatal Outcome'	'Rotavirus Vaccines'
'Febrile Convulsions'	'Measles Vaccine'
'Febrile Convulsions'	'Measles-Mumps-Rubella Vaccine'
'Febrile Convulsions'	'Pertussis Vaccine'
'Febrile Convulsions'	'measles, mumps, rubella, varicella vaccine'
'Feline Panleukopenia'	'Mink enteritis vaccine'
'Fetal Death'	'Influenza virus vaccine'
'Fetal Diseases'	'Chickenpox Vaccine'
'Fever'	'Chickenpox Vaccine'
'Fever'	'Cholera Vaccine'
'Fever'	'Diphtheria-Tetanus-Pertussis Vaccine'
'Fever'	'Influenza virus vaccine'
'Fever'	'Measles-Mumps-Rubella Vaccine'
'Fever'	'Pertussis Vaccine'
'Fever'	'Pneumococcal vaccine'
'Fever'	'Vaccines, Typhoid'
'Fibromyalgia'	'Staphylococcal Toxoid'
'Fibrosing adenosis'	'Human Papilloma Virus Vaccine'
'Fibrosis'	'Hepatitis B Vaccines'
'Fibrosis, Liver'	'Bee Venoms'
'Fissure in Ano'	'botulinum toxin type B'
'Fixed drug eruption'	'Influenza virus vaccine'
'Flaccid paralysis'	'botulinum toxin type B'
'Flare'	'Influenza virus vaccine'
'Flushing'	'botulinum toxin type B'
'Focal Dystonia'	'botulinum toxin type B'
'Focal Epithelial Hyperplasia'	'Human Papilloma Virus Vaccine'
'Fowl cholera'	'Autogenous bacterin'
'Fowl cholera'	'Bacterial Vaccines'
'Fowl cholera'	'Pasteurella multocida bacterin'
'Fowl cholera'	'Pasteurella multocida vaccine'
'Fowlpox'	'Fowl pox vaccine'
'Fracture'	'Diphtheria-Tetanus-Pertussis Vaccine'
'Fractures, Open'	'Staphylococcal Toxoid'
'Functional disorder'	'Bee Venoms'
'Functional disorder of intestine'	'Measles-Mumps-Rubella Vaccine'
'Furunculosis'	'Staphylococcal Toxoid'
'GENITAL CONDYLOMA'	'Human Papilloma Virus Vaccine'
'Gait abnormality'	'Measles-Mumps-Rubella Vaccine'
'Gait abnormality'	'Rubella virus vaccine'
'Gastroenteritis'	'Rotavirus Vaccines'
'Gastrointestinal Neoplasms'	'Human Papilloma Virus Vaccine'
'Gelatin allergy'	'Chickenpox Vaccine'
'Gelatin allergy'	'Rubella virus vaccine'
'Genital infection'	'Human Papilloma Virus Vaccine'
'Genital lesion'	'Human Papilloma Virus Vaccine'
'Glioblastoma'	'Rabies Vaccines'
'Glomerulonephritis, Membranous'	'Hepatitis B Vaccines'
'Gonorrhea'	'Pneumococcal vaccine'
'Good neonatal condition at birth'	'Hepatitis B Vaccines'
'Graft vs Host Reaction'	'Pertussis Vaccine'
'Granuloma'	'BCG Vaccine'
'Granuloma'	'Diphtheria-Tetanus Vaccine'
'Granulomatosis'	'BCG Vaccine'
'Granulomatous inflammation'	'BCG Vaccine'
'Graves'' Disease'	'Hepatitis B Vaccines'
'Guillain-Barre Syndrome'	'Influenza virus vaccine'
'Guillain-Barre Syndrome'	'Meningococcal vaccine'
'Guillain-Barre Syndrome'	'Rabies Vaccines'
'HIV Infections'	'BCG Vaccine'
'HIV Infections'	'Bacterial Vaccines'
'HIV Infections'	'Chickenpox Vaccine'
'HIV Infections'	'Hepatitis B Vaccines'
'HIV Infections'	'Human Papilloma Virus Vaccine'
'HIV Infections'	'Influenza virus vaccine'
'HIV Infections'	'Poliovirus Vaccine, Oral'
'HIV Seropositivity'	'BCG Vaccine'
'HIV Seropositivity'	'Chickenpox Vaccine'
'HIV Seropositivity'	'Haemophilus influenzae type b polysaccharide vaccine'
'HIV Seropositivity'	'Hepatitis B Vaccines'
'HIV Seropositivity'	'Human Papilloma Virus Vaccine'
'HIV Seropositivity'	'Influenza virus vaccine'
'HIV Seropositivity'	'Pneumococcal vaccine'
'HIV Seropositivity'	'Poliovirus Vaccine, Inactivated'
'HIV Seropositivity'	'Polyvalent pneumococcal vaccine'
'Haemophilus influenzae meningitis'	'Haemophilus influenzae type b polysaccharide vaccine'
'Hamman-Rich syndrome'	'Hepatitis B Vaccines'
'Harsh voice quality'	'Influenza virus vaccine'
'Hay fever'	'Diphtheria-Tetanus-Pertussis Vaccine'
'Hay fever'	'Measles-Mumps-Rubella Vaccine'
'Hay fever'	'Rubella virus vaccine'
'Heart Diseases'	'Measles Vaccine'
'Heart Diseases'	'Polyvalent pneumococcal vaccine'
'Heart failure'	'Influenza virus vaccine'
'Heart failure'	'Pneumococcal vaccine'
'Helminthiasis'	'Tuberculosis Vaccines'
'Hematologic Neoplasms'	'Chickenpox Vaccine'
'Hematologic Neoplasms'	'Hepatitis B Vaccines'
'Hematologic Neoplasms'	'Influenza virus vaccine'
'Hematological Disease'	'Pertussis Vaccine'
'Hematuria'	'Vaccines, Typhoid'
'Hemifacial Spasm'	'botulinum toxin type B'
'Hemiplegia'	'Chickenpox Vaccine'
'Hemoglobinopathies'	'Influenza virus vaccine'
'Hemolytic-Uremic Syndrome'	'Chickenpox Vaccine'
'Hemorrhage'	'Measles-Mumps-Rubella Vaccine'
'Hemorrhage'	'Rabies Vaccines'
'Hemorrhagic Fevers, Viral'	'Yellow Fever Vaccine'
'Hemorrhagic Septicemia'	'Bacterial Vaccines'
'Hemorrhagic Septicemia'	'Pasteurella multocida vaccine'
'Hemorrhagic necrosis'	'Bacterial Vaccines'
'Hepatitis'	'Hepatitis B Vaccines'
'Hepatitis A'	'Chickenpox Vaccine'
'Hepatitis A'	'Hepatitis A+B vaccine'
'Hepatitis A'	'Hepatitis B Vaccines'
'Hepatitis A'	'Influenza virus vaccine'
'Hepatitis A'	'Pneumococcal vaccine'
'Hepatitis A'	'Vaccines, Typhoid'
'Hepatitis B'	'Chickenpox Vaccine'
'Hepatitis B'	'Diphtheria-Tetanus-Pertussis Vaccine'
'Hepatitis B'	'Hepatitis B Vaccines'
'Hepatitis B'	'Measles-Mumps-Rubella Vaccine'
'Hepatitis B, Chronic'	'BCG Vaccine'
'Hepatitis B, Chronic'	'Hepatitis B Vaccines'
'Hepatitis C'	'Hepatitis B Vaccines'
'Hepatitis C exposure'	'Hepatitis B Vaccines'
'Hepatitis C, Chronic'	'Hepatitis B Vaccines'
'Hepatitis viral infections'	'Hepatitis B Vaccines'
'Hepatitis, Chronic'	'Hepatitis B Vaccines'
'Hereditary Diseases'	'Human Papilloma Virus Vaccine'
'Hereditary Malignant Neoplasm'	'Measles-Mumps-Rubella Vaccine'
'Hereditary Non-Polyposis Colon Cancer Type 1'	'Measles-Mumps-Rubella Vaccine'
'Herpes NOS'	'Influenza virus vaccine'
'Herpes Simplex Infections'	'Poliovirus Vaccines'
'Herpes zoster disease'	'Chickenpox Vaccine'
'Herpes zoster disease'	'Measles Vaccine'
'Herpes zoster disease'	'Varicella-zoster vaccine'
'Herpesviridae Infections'	'Influenza virus vaccine'
'High Grade Cervical Intraepithelial Neoplasia'	'Human Papilloma Virus Vaccine'
'High Grade Cervical Squamous Intraepithelial Neoplasia'	'Human Papilloma Virus Vaccine'
'High Grade Intraepithelial Neoplasia'	'Human Papilloma Virus Vaccine'
'High Grade Lesion'	'Human Papilloma Virus Vaccine'
'High risk environment'	'Hepatitis B Vaccines'
'High risk environment'	'Q fever vaccine'
'High risk infant'	'Hepatitis B Vaccines'
'High risk infant'	'Influenza virus vaccine'
'High-grade squamous intraepithelial lesion'	'Human Papilloma Virus Vaccine'
'Hodgkin Disease'	'BCG Vaccine'
'Hodgkin Disease'	'Human Papilloma Virus Vaccine'
'Hodgkin Disease'	'Measles Vaccine'
'Hodgkin Disease'	'Pneumococcal vaccine'
'Hodgkin Disease'	'Polyvalent pneumococcal vaccine'
'Home birth'	'Hepatitis B Vaccines'
'Homelessness'	'BCG Vaccine'
'Hordeolum'	'Staphylococcal Toxoid'
'Human rabies'	'Rabies Vaccines'
'Hyperactive behavior'	'Bee Venoms'
'Hyperalgesia'	'Bee Venoms'
'Hyperalgesia, Secondary'	'Bee Venoms'
'Hyperalgesia, Thermal'	'Bee Venoms'
'Hyperalgesia, Thermal'	'botulinum toxin type B'
'Hyperglycemia'	'Pertussis Vaccine'
'Hyperhidrosis disorder'	'botulinum toxin type B'
'Hyperinsulinism'	'Pertussis Vaccine'
'Hyperreflexia'	'botulinum toxin type B'
'Hypersensitivity'	'BCG Vaccine'
'Hypersensitivity'	'Bee Venoms'
'Hypersensitivity'	'Diphtheria-Tetanus-Pertussis Vaccine'
'Hypersensitivity'	'Pertussis Vaccine'
'Hypersensitivity'	'Rabies Vaccines'
'Hypersensitivity'	'Staphylococcal Toxoid'
'Hypersensitivity'	'Tetanus Vaccine'
'Hypersensitivity'	'Wasp Venoms'
'Hypertension, Pulmonary'	'Human Papilloma Virus Vaccine'
'Hypertensive disease'	'Influenza virus vaccine'
'Hypertensive disease'	'Measles-Mumps-Rubella Vaccine'
'Hypertensive retinopathy'	'Vaccines, Typhoid'
'Hypertrophy'	'Human Papilloma Virus Vaccine'
'Hyposplenism'	'Meningococcal vaccine'
'Hypotension'	'Human Papilloma Virus Vaccine'
'Hypotonic-hyporesponsive episode'	'Diphtheria-Tetanus-Pertussis Vaccine'
'Hypotonic-hyporesponsive episode'	'Pertussis Vaccine'
'Hypoxia'	'Human Papilloma Virus Vaccine'
'INFECTION, RECURRENT'	'Pneumococcal vaccine'
'INFECTION, RECURRENT'	'Smallpox Vaccine'
'IUCD status'	'Human Papilloma Virus Vaccine'
'Idiopathic thrombocytopenia'	'Chickenpox Vaccine'
'Immediate hypersensitivity'	'Pertussis Vaccine'
'Immune System Diseases'	'Hepatitis B Vaccines'
'Immune System Diseases'	'Measles Vaccine'
'Immune System Diseases'	'Measles-Mumps-Rubella Vaccine'
'Immune Tolerance'	'Melanoma vaccine'
'Immune defect'	'Pertussis Vaccine'
'Immune status'	'Chickenpox Vaccine'
'Immune status'	'Rabies Vaccines'
'Immune thrombocytopenia'	'Diphtheria-Tetanus-Pertussis Vaccine'
'Immune thrombocytopenia'	'Influenza virus vaccine'
'Immune thrombocytopenia'	'Measles-Mumps-Rubella Vaccine'
'Immune thrombocytopenia'	'Poliovirus Vaccines'
'Immune thrombocytopenic purpura'	'Measles-Mumps-Rubella Vaccine'
'Immunocompromised Host'	'Chickenpox Vaccine'
'Immunocompromised Host'	'Diphtheria Toxoid'
'Immunocompromised Host'	'Hepatitis B Vaccines'
'Immunocompromised Host'	'Human Papilloma Virus Vaccine'
'Immunocompromised Host'	'Influenza virus vaccine'
'Immunocompromised Host'	'Pneumococcal vaccine'
'Immunocompromised Host'	'Polyvalent pneumococcal vaccine'
'Immunocompromised Host'	'Yellow Fever Vaccine'
'Immunodeficiency congenital'	'Measles-Mumps-Rubella Vaccine'
'Immunologic Deficiency Syndromes'	'Chickenpox Vaccine'
'Immunologic Deficiency Syndromes'	'Diphtheria-Tetanus-Pertussis Vaccine'
'Immunologic Deficiency Syndromes'	'Human Papilloma Virus Vaccine'
'Immunologic Deficiency Syndromes'	'Influenza virus vaccine'
'Immunologic Deficiency Syndromes'	'Poliovirus Vaccine, Inactivated'
'Immunologic Deficiency Syndromes'	'Smallpox Vaccine'
'Immunologic Deficiency Syndromes'	'Tuberculosis Vaccines'
'Immunology finding'	'BCG Vaccine'
'Induration'	'BCG Vaccine'
'Infant death'	'Pertussis Vaccine'
'Infant, Very Low Birth Weight'	'Hepatitis B Vaccines'
'Infantile gastroenteritis'	'Rotavirus Vaccines'
'Infection'	'Anthrax Vaccines'
'Infection'	'Autogenous bacterin'
'Infection'	'BCG Vaccine'
'Infection'	'Bacterial Vaccines'
'Infection'	'Chickenpox Vaccine'
'Infection'	'Diphtheria-Tetanus-Pertussis Vaccine'
'Infection'	'Feline panleukopenia vaccine'
'Infection'	'Haemophilus influenzae type b polysaccharide vaccine'
'Infection'	'Hepatitis B Vaccines'
'Infection'	'Human Papilloma Virus Vaccine'
'Infection'	'Human rabies vaccine'
'Infection'	'Influenza virus vaccine'
'Infection'	'Japanese Encephalitis Vaccines'
'Infection'	'Marek Disease Vaccines'
'Infection'	'Measles Vaccine'
'Infection'	'Measles-Mumps-Rubella Vaccine'
'Infection'	'Meningococcal vaccine'
'Infection'	'Mycoplasma gallisepticum vaccine'
'Infection'	'Pasteurella multocida vaccine'
'Infection'	'Pertussis Vaccine'
'Infection'	'Pneumococcal vaccine'
'Infection'	'Poliovirus Vaccine, Inactivated'
'Infection'	'Poliovirus Vaccine, Oral'
'Infection'	'Poliovirus Vaccines'
'Infection'	'Polyvalent pneumococcal vaccine'
'Infection'	'Rabies Vaccines'
'Infection'	'Rotavirus Vaccines'
'Infection'	'Smallpox Vaccine'
'Infection'	'Staphylococcal Toxoid'
'Infection'	'Vaccines, Typhoid'
'Infection'	'West Nile virus vaccine'
'Infection status'	'Tuberculosis Vaccines'
'Infections, Hospital'	'Bacterial Vaccines'
'Infections, Hospital'	'Rotavirus Vaccines'
'Infections, Parvovirus'	'Parvovirus vaccine'
'Infections, Upper Respiratory'	'Influenza virus vaccine'
'Infections, Upper Respiratory'	'Pneumococcal vaccine'
'Infectious bovine keratoconjunctivitis'	'Bacterial Vaccines'
'Infectious bovine keratoconjunctivitis'	'Moraxella bovis bacterin'
'Infectious bursal disease'	'Bursal disease vaccine'
'Infectious bursal disease'	'Newcastle disease vaccine'
'Infectious disease of lung'	'Tuberculosis Vaccines'
'Infective vaginitis'	'Human Papilloma Virus Vaccine'
'Infiltrating Cervical Carcinoma'	'Human Papilloma Virus Vaccine'
'Infiltration'	'BCG Vaccine'
'Infiltration'	'Human Papilloma Virus Vaccine'
'Inflammation'	'Anthrax Vaccines'
'Inflammation'	'Bee Venoms'
'Inflammation'	'Hepatitis B Vaccines'
'Inflammation'	'Influenza virus vaccine'
'Inflammation'	'Measles Vaccine'
'Inflammation'	'Measles-Mumps-Rubella Vaccine'
'Inflammation'	'Staphylococcal Toxoid'
'Inflammation'	'Typhoid-Paratyphoid Vaccines'
'Inflammation'	'Wasp Venoms'
'Inflammation'	'typhus vaccine'
'Inflammatory Bowel Diseases'	'Measles Vaccine'
'Inflammatory Response'	'Bee Venoms'
'Inflammatory Response'	'Melanoma vaccine'
'Inflammatory Response'	'Pertussis Vaccine'
'Inflammatory disorder'	'Bee Venoms'
'Inflammatory disorder'	'Staphylococcal Toxoid'
'Inflammatory disorder'	'Vaccines, Typhoid'
'Inflammatory pain'	'Bee Venoms'
'Inflammatory swelling'	'Bee Venoms'
'Influenza'	'Chickenpox Vaccine'
'Influenza'	'Equine influenza vaccine'
'Influenza'	'Human Papilloma Virus Vaccine'
'Influenza'	'Influenza virus vaccine'
'Influenza'	'Pneumococcal vaccine'
'Influenza'	'Polyvalent pneumococcal vaccine'
'Influenza A virus infection'	'Influenza virus vaccine'
'Influenza in Birds'	'Fowl pox vaccine'
'Influenza in Birds'	'Influenza virus vaccine'
'Influenza with pneumonia NOS'	'Bacterial Vaccines'
'Influenza-like symptoms'	'Influenza virus vaccine'
'Injecting drug user'	'Polyvalent pneumococcal vaccine'
'Injection site reaction'	'Polyvalent pneumococcal vaccine'
'Injury'	'Animal toxin'
'Injury'	'Diphtheria-Tetanus Vaccine'
'Injury'	'Diphtheria-Tetanus-Pertussis Vaccine'
'Injury'	'Hepatitis B Vaccines'
'Injury'	'Poliovirus Vaccine, Oral'
'Injury wounds'	'Rabies Vaccines'
'Institutionalized'	'Hepatitis B Vaccines'
'Institutionalized'	'Influenza virus vaccine'
'Institutionalized'	'Pneumococcal vaccine'
'Intellectual functioning disability'	'Influenza virus vaccine'
'Intestinal tract infectious disease NOS'	'Poliovirus Vaccine, Inactivated'
'Intestinal tract infectious disease NOS'	'Poliovirus Vaccine, Oral'
'Intestinal tract infectious disease NOS'	'Tuberculosis Vaccines'
'Intraepithelial Neoplasia'	'Human Papilloma Virus Vaccine'
'Intraosseous Ameloblastoma'	'Human Papilloma Virus Vaccine'
'Intrauterine infection'	'Hepatitis B Vaccines'
'Intussusception'	'Pertussis Vaccine'
'Intussusception'	'Poliovirus Vaccine, Oral'
'Intussusception'	'Rotavirus Vaccines'
'Invasive Carcinoma'	'Human Papilloma Virus Vaccine'
'Invasive Malignant Neoplasm'	'Human Papilloma Virus Vaccine'
'Invasive hemophilus influenzae disease'	'Haemophilus influenzae type b polysaccharide vaccine'
'Involuntary Movements'	'botulinum toxin type B'
'Iritis'	'Vaccines, Typhoid'
'Iron deficiency'	'Influenza virus vaccine'
'JC virus infection'	'Poliovirus Vaccines'
'Japanese Encephalitis'	'Chickenpox Vaccine'
'Japanese Encephalitis'	'Japanese Encephalitis Vaccines'
'Keratitis'	'Vaccines, Typhoid'
'Keratitis, Herpetic'	'Smallpox Vaccine'
'Keratosis'	'Human Papilloma Virus Vaccine'
'Keratosis pilaris'	'Human Papilloma Virus Vaccine'
'Kidney Diseases'	'Animal toxin'
'Kidney Diseases'	'Chickenpox Vaccine'
'Kidney Diseases'	'Influenza virus vaccine'
'Kidney Diseases'	'Pneumococcal vaccine'
'Kidney Failure'	'Chickenpox Vaccine'
'Kidney Failure'	'Hepatitis B Vaccines'
'Kidney Failure, Chronic'	'Chickenpox Vaccine'
'Kidney Failure, Chronic'	'Hepatitis B Vaccines'
'Kidney Failure, Chronic'	'Influenza virus vaccine'
'Kidney Failure, Chronic'	'Pneumococcal vaccine'
'Kidney Failure, Chronic'	'Polyvalent pneumococcal vaccine'
'Koilocytotic atypia'	'Human Papilloma Virus Vaccine'
'Kwashiorkor'	'Measles Vaccine'
'Laryngeal papillomatosis'	'Wart vaccine'
'Latent Infection'	'BCG Vaccine'
'Latent Infection'	'Human Papilloma Virus Vaccine'
'Latent Infection'	'Tuberculosis Vaccines'
'Leishmaniasis, Visceral'	'BCG Vaccine'
'Leprosy'	'BCG Vaccine'
'Leprosy'	'Diphtheria-Tetanus-Pertussis Vaccine'
'Leprosy'	'Tuberculosis Vaccines'
'Leptospirosis'	'Bacterial Vaccines'
'Lesion'	'BCG Vaccine'
'Lesion'	'Bee Venoms'
'Lesion'	'Bovine respiratory syncytial virus vaccine'
'Lesion'	'Human Papilloma Virus Vaccine'
'Lesion'	'Staphylococcal Toxoid'
'Lesion of cervix'	'Human Papilloma Virus Vaccine'
'Lesion of vulva'	'Human Papilloma Virus Vaccine'
'Leucocytic infiltrate'	'BCG Vaccine'
'Leukemia, Lymphocytic, Acute'	'Chickenpox Vaccine'
'Leukemia, Lymphocytic, Acute'	'Influenza virus vaccine'
'Leukemia, Myelocytic, Acute'	'Chickenpox Vaccine'
'Leukemoid Reaction'	'Pertussis Vaccine'
'Leukocytosis'	'Pertussis Vaccine'
'Leukopenia'	'Bacterial Vaccines'
'Leukopenia'	'Vaccines, Typhoid'
'Leukoplakia'	'Human Papilloma Virus Vaccine'
'Leukoplakia, Oral'	'Human Papilloma Virus Vaccine'
'Lichen Planus'	'Human Papilloma Virus Vaccine'
'Lichenoid drug eruption'	'Hepatitis B Vaccines'
'Lipoatrophy'	'Diphtheria-Tetanus-Pertussis Vaccine'
'Little''s Disease'	'Hepatitis B Vaccines'
'Little''s Disease'	'Human Papilloma Virus Vaccine'
'Little''s Disease'	'Influenza virus vaccine'
'Little''s Disease'	'Rabies Vaccines'
'Liver Abscess'	'Bacterial Vaccines'
'Liver Cirrhosis, Alcoholic'	'Pneumococcal vaccine'
'Liver and Intrahepatic Biliary Tract Carcinoma'	'Hepatitis B Vaccines'
'Liver and Intrahepatic Biliary Tract Carcinoma'	'Yellow Fever Vaccine'
'Liver diseases'	'Hepatitis B Vaccines'
'Liver diseases'	'Influenza virus vaccine'
'Local reaction'	'BCG Vaccine'
'Local reaction'	'Bacterial Vaccines'
'Local reaction'	'Diphtheria Toxoid'
'Local reaction'	'Diphtheria-Tetanus-Pertussis Vaccine'
'Local reaction'	'Meningococcal vaccine'
'Local reaction'	'Pertussis Vaccine'
'Low Birth Weights'	'Diphtheria Toxoid'
'Low Birth Weights'	'Influenza virus vaccine'
'Low Birth Weights'	'Rotavirus Vaccines'
'Low Grade Lesion'	'Human Papilloma Virus Vaccine'
'Low-Grade Squamous Intraepithelial Lesion'	'Human Papilloma Virus Vaccine'
'Lower respiratory tract infection'	'Influenza virus vaccine'
'Lower respiratory tract infection'	'Pneumococcal vaccine'
'Lower respiratory tract infection'	'Polyvalent pneumococcal vaccine'
'Lung Diseases, Obstructive'	'Influenza virus vaccine'
'Lung diseases'	'Polyvalent pneumococcal vaccine'
'Lupus Erythematosus'	'Polyvalent pneumococcal vaccine'
'Lupus Erythematosus, Systemic'	'Hepatitis B Vaccines'
'Lupus Erythematosus, Systemic'	'Influenza virus vaccine'
'Lupus Erythematosus, Systemic'	'Pneumococcal vaccine'
'Lupus Erythematosus, Systemic'	'Polyvalent pneumococcal vaccine'
'Lupus Nephritis'	'Diphtheria Toxoid'
'Lyme Disease'	'Bacterial Vaccines'
'Lyme Disease'	'Lyme Disease Vaccine'
'Lymphadenitis'	'BCG Vaccine'
'Lymphedema'	'BCG Vaccine'
'Lymphoblastic Leukemia'	'Chickenpox Vaccine'
'Lymphocytic Choriomeningitis'	'Pertussis Vaccine'
'Lymphocytosis'	'Pertussis Vaccine'
'Lymphoepithelial carcinoma'	'Human Papilloma Virus Vaccine'
'Lymphoma'	'Chickenpox Vaccine'
'Lymphoma'	'Influenza virus vaccine'
'Lymphoma'	'Poliovirus Vaccines'
'Lymphoma'	'Rabies Vaccines'
'Lymphoma, Diffuse'	'Chickenpox Vaccine'
'Lymphoma, Non-Hodgkin''s'	'Chickenpox Vaccine'
'Lymphoma, Non-Hodgkin''s'	'Influenza virus vaccine'
'Lymphoma, Non-Hodgkin''s'	'Measles-Mumps-Rubella Vaccine'
'Lymphoma, Non-Hodgkin''s'	'Poliovirus Vaccines'
'Lymphoma, T-Cell, Cutaneous'	'Measles Vaccine'
'Lymphopenia'	'Chickenpox Vaccine'
'Lymphoproliferative Disorders'	'Hepatitis B Vaccines'
'Lymphoproliferative Disorders'	'Influenza virus vaccine'
'Lysis'	'BCG Vaccine'
'Lysis'	'Bee Venoms'
'Malaise'	'Influenza virus vaccine'
'Malaise'	'Poliovirus Vaccine, Oral'
'Malaria'	'Measles Vaccine'
'Malaria'	'Paratyphoid Vaccine'
'Malaria'	'Poliovirus Vaccine, Oral'
'Malignant Childhood Neoplasm'	'Hepatitis B Vaccines'
'Malignant Conversion'	'Human Papilloma Virus Vaccine'
'Malignant Neoplasms'	'BCG Vaccine'
'Malignant Neoplasms'	'Bacterial Vaccines'
'Malignant Neoplasms'	'Bee Venoms'
'Malignant Neoplasms'	'Chickenpox Vaccine'
'Malignant Neoplasms'	'Hepatitis B Vaccines'
'Malignant Neoplasms'	'Human Papilloma Virus Vaccine'
'Malignant Neoplasms'	'Influenza virus vaccine'
'Malignant Neoplasms'	'Measles-Mumps-Rubella Vaccine'
'Malignant Neoplasms'	'Mixed bacterial vaccine'
'Malignant Neoplasms'	'Poliovirus Vaccine, Inactivated'
'Malignant Neoplasms'	'Poliovirus Vaccines'
'Malignant Neoplasms'	'Vaccinia virus vaccine'
'Malignant Squamous Cell Neoplasm'	'Human Papilloma Virus Vaccine'
'Malignant disease'	'Chickenpox Vaccine'
'Malignant disease'	'Influenza virus vaccine'
'Malignant lymphoma, lymphocytic, intermediate differentiation, diffuse'	'Chickenpox Vaccine'
'Malignant mesothelioma'	'Poliovirus Vaccines'
'Malignant neoplasm of brain'	'Poliovirus Vaccines'
'Malignant neoplasm of cervix uteri'	'Human Papilloma Virus Vaccine'
'Malignant neoplasm of mouth'	'Human Papilloma Virus Vaccine'
'Malignant neoplasm of oropharynx'	'Human Papilloma Virus Vaccine'
'Malignant neoplasm of ovary'	'Human rabies vaccine'
'Malignant neoplasm of ovary'	'Measles Vaccine'
'Malignant neoplasm of penis'	'Human Papilloma Virus Vaccine'
'Malignant neoplasm of prostate'	'BCG Vaccine'
'Malignant neoplasm of prostate'	'Bee Venoms'
'Malignant neoplasm of prostate'	'Influenza virus vaccine'
'Malignant neoplasm of skin'	'Human Papilloma Virus Vaccine'
'Malignant neoplasm of stomach'	'Measles-Mumps-Rubella Vaccine'
'Malignant neoplasm of vulva'	'Human Papilloma Virus Vaccine'
'Malignant transformation'	'Human Papilloma Virus Vaccine'
'Malnutrition'	'BCG Vaccine'
'Malnutrition'	'Diphtheria Toxoid'
'Malnutrition'	'Hepatitis B Vaccines'
'Malnutrition'	'Measles Vaccine'
'Malnutrition'	'Poliovirus Vaccine, Oral'
'Mammary Neoplasms'	'Human Papilloma Virus Vaccine'
'Mantoux: negative'	'BCG Vaccine'
'Mantoux: positive'	'BCG Vaccine'
'Marek Disease'	'Fowl pox vaccine'
'Marek Disease'	'Marek Disease Vaccines'
'Mastitis, Bovine'	'Bacterial Vaccines'
'Mastitis, Bovine'	'Staphylococcus aureus bacterin'
'Maternal Mortality'	'Measles-Mumps-Rubella Vaccine'
'Maternal infection'	'Hepatitis B Vaccines'
'Maxillary Sinusitis'	'Bacterial Vaccines'
'Maximum'	'Hepatitis B Vaccines'
'Maximum'	'Measles-Mumps-Rubella Vaccine'
'May-Hegglin anomaly'	'Autogenous bacterin'
'May-Hegglin anomaly'	'Hepatitis B Vaccines'
'May-Hegglin anomaly'	'Poliovirus Vaccines'
'Measles'	'BCG Vaccine'
'Measles'	'Chickenpox Vaccine'
'Measles'	'Diphtheria Toxoid'
'Measles'	'Diphtheria-Tetanus-Pertussis Vaccine'
'Measles'	'Hepatitis B Vaccines'
'Measles'	'Influenza virus vaccine'
'Measles'	'Measles Vaccine'
'Measles'	'Measles-Mumps-Rubella Vaccine'
'Measles'	'Pertussis Vaccine'
'Measles'	'Poliovirus Vaccine, Inactivated'
'Measles'	'Poliovirus Vaccine, Oral'
'Measles'	'Poliovirus Vaccines'
'Measles'	'Rubella virus vaccine'
'Measles'	'diphtheria-tetanus-pertussis-haemophilus b conjugate vaccine'
'Measles'	'measles, mumps, rubella, varicella vaccine'
'Measles immune'	'Measles Vaccine'
'Melanoma, B16'	'BCG Vaccine'
'Melanoma, B16'	'Bee Venoms'
'Melanomatosis'	'Rabies Vaccines'
'Meningitis'	'Haemophilus influenzae type b polysaccharide vaccine'
'Meningitis'	'Measles-Mumps-Rubella Vaccine'
'Meningitis'	'Meningococcal vaccine'
'Meningitis'	'Mumps Vaccine'
'Meningitis'	'Pneumococcal vaccine'
'Meningitis, Bacterial'	'Haemophilus influenzae type b polysaccharide vaccine'
'Meningitis, Bacterial'	'Pneumococcal vaccine'
'Meningitis, Pneumococcal'	'Pneumococcal vaccine'
'Meningococcal Infections'	'Meningococcal vaccine'
'Meningococcal meningitis'	'Meningococcal vaccine'
'Meningoencephalitis'	'Bee Venoms'
'Meningoencephalitis'	'Bovine rhinotracheitis vaccine'
'Meningoencephalitis'	'Measles-Mumps-Rubella Vaccine'
'Mesothelioma'	'Poliovirus Vaccines'
'Metastatic Lesion'	'Human Papilloma Virus Vaccine'
'Metastatic melanoma'	'BCG Vaccine'
'Metastatic melanoma'	'Melanoma vaccine'
'Metastatic melanoma'	'Smallpox Vaccine'
'Microinvasive carcinoma'	'Human Papilloma Virus Vaccine'
'Microsatellite Instability'	'Measles-Mumps-Rubella Vaccine'
'Migraine Disorders'	'botulinum toxin type B'
'Mild pain'	'Influenza virus vaccine'
'Mixed Neoplasm'	'Human Papilloma Virus Vaccine'
'Molecular Abnormality'	'Human Papilloma Virus Vaccine'
'Monsters'	'Bee Venoms'
'Morbidity, infant'	'BCG Vaccine'
'Morbidity, infant'	'Rotavirus Vaccines'
'Morphologically altered structure'	'BCG Vaccine'
'Morphologically altered structure'	'Bee Venoms'
'Morphologically altered structure'	'Diphtheria Toxoid'
'Morphologically altered structure'	'Diphtheria-Tetanus-Pertussis Vaccine'
'Morphologically altered structure'	'Human Papilloma Virus Vaccine'
'Morphologically altered structure'	'Influenza virus vaccine'
'Mouse Pancreatic Intraepithelial Neoplasia-3'	'Human Papilloma Virus Vaccine'
'Mouth Diseases'	'Bacterial Vaccines'
'Mouth Diseases'	'Human Papilloma Virus Vaccine'
'Mouth Neoplasms'	'Human Papilloma Virus Vaccine'
'Movement Disorders'	'botulinum toxin type B'
'Mucocele of salivary gland'	'botulinum toxin type B'
'Multiple Myeloma'	'Influenza virus vaccine'
'Multiple Myeloma'	'Pneumococcal vaccine'
'Multiple Sclerosis'	'Bacterial Vaccines'
'Multiple Sclerosis'	'Chickenpox Vaccine'
'Multiple Sclerosis'	'Hepatitis B Vaccines'
'Multiple Sclerosis'	'Influenza virus vaccine'
'Multiple Sclerosis'	'Measles Vaccine'
'Multiple sexual contacts'	'Human Papilloma Virus Vaccine'
'Mumps'	'Chickenpox Vaccine'
'Mumps'	'Measles Vaccine'
'Mumps'	'Measles-Mumps-Rubella Vaccine'
'Mumps'	'Mumps Vaccine'
'Mumps'	'Poliovirus Vaccine, Oral'
'Mumps'	'Poliovirus Vaccines'
'Mumps'	'Rubella virus vaccine'
'Mumps'	'diphtheria-tetanus-pertussis-haemophilus b conjugate vaccine'
'Mumps'	'measles, mumps, rubella, varicella vaccine'
'Muscle necrosis'	'Wasp Venoms'
'Muscular hyperactivity'	'botulinum toxin type B'
'Musculoskeletal symptom'	'Rubella virus vaccine'
'Myalgia'	'Influenza virus vaccine'
'Myasthenia Gravis'	'Hepatitis B Vaccines'
'Myasthenia Gravis'	'Polyvalent pneumococcal vaccine'
'Mycobacterium Infections, Atypical'	'BCG Vaccine'
'Mycoplasma Infections'	'Mycoplasma gallisepticum vaccine'
'Myelitis, Transverse'	'Chickenpox Vaccine'
'Myelitis, Transverse'	'Influenza virus vaccine'
'Myelitis, Transverse'	'Poliovirus Vaccine, Oral'
'Myelitis, Transverse'	'Rabies Vaccines'
'Myelitis, Transverse'	'Rubella virus vaccine'
'Myocardial Infarction'	'Influenza virus vaccine'
'Myocardial Infarction'	'Pneumococcal vaccine'
'Myopathy'	'Influenza virus vaccine'
'Myopia'	'Diphtheria-Tetanus-Pertussis Vaccine'
'NEUROLOGIC COMPLICATION'	'Animal disease vaccine'
'NEUROLOGIC COMPLICATION'	'Influenza virus vaccine'
'NEUROLOGIC COMPLICATION'	'Poliovirus Vaccine, Oral'
'NEUROLOGIC COMPLICATION'	'Rabies Vaccines'
'Nasopharyngitis'	'Bacterial Vaccines'
'Necrotic enteritis'	'Bacterin - toxoid'
'Neonatal diarrhea'	'Bacterial Vaccines'
'Neonatal diarrhea'	'Rotavirus Vaccines'
'Neonatal infection'	'Diphtheria-Tetanus Vaccine'
'Neoplasm Metastasis'	'BCG Vaccine'
'Neoplasm Metastasis'	'Melanoma vaccine'
'Neoplasm progression'	'Human Papilloma Virus Vaccine'
'Neoplasms'	'BCG Vaccine'
'Neoplasms'	'Bacterial Vaccines'
'Neoplasms'	'Bee Venoms'
'Neoplasms'	'Human Papilloma Virus Vaccine'
'Neoplasms'	'Marek Disease Vaccines'
'Neoplasms'	'Measles-Mumps-Rubella Vaccine'
'Neoplasms'	'Melanoma vaccine'
'Neoplasms'	'Staphylococcal Toxoid'
'Neoplasms, Epithelial'	'Human Papilloma Virus Vaccine'
'Neoplasms, Experimental'	'Poliovirus Vaccines'
'Nephrosis'	'Measles Vaccine'
'Nephrotic Syndrome'	'Chickenpox Vaccine'
'Nephrotic Syndrome'	'Hepatitis B Vaccines'
'Nephrotic Syndrome'	'Pneumococcal vaccine'
'Neuritis, Autoimmune, Experimental'	'Influenza virus vaccine'
'Neuroblastoma'	'Chickenpox Vaccine'
'Neuromuscular Diseases'	'Influenza virus vaccine'
'Neuromuscular Diseases'	'botulinum toxin type B'
'Neuropathic pain'	'Bee Venoms'
'Neurotropism'	'Mumps Vaccine'
'Neutropenia'	'Chickenpox Vaccine'
'Newcastle Disease'	'Influenza virus vaccine'
'Nose Neoplasms'	'Human Papilloma Virus Vaccine'
'Not significant'	'Influenza virus vaccine'
'Obesity'	'Hepatitis B Vaccines'
'Obesity'	'Measles-Mumps-Rubella Vaccine'
'Observation parameter'	'Anthrax Vaccines'
'Observation parameter'	'Bacterial Vaccines'
'Observation parameter'	'Human Papilloma Virus Vaccine'
'Observation parameter'	'Poliovirus Vaccine, Oral'
'Observation parameter'	'Poliovirus Vaccines'
'Obstruction'	'Bee Venoms'
'Obstruction'	'Diphtheria-Tetanus-Pertussis Vaccine'
'Obstruction'	'Polyvalent pneumococcal vaccine'
'Occupational Exposure'	'Hepatitis B Vaccines'
'Onset of illness'	'Smallpox Vaccine'
'Ophthalmoplegia'	'Influenza virus vaccine'
'Oral infection'	'Human Papilloma Virus Vaccine'
'Oral lesion'	'Human Papilloma Virus Vaccine'
'Oral wart'	'Human Papilloma Virus Vaccine'
'Orchitis'	'Mumps Vaccine'
'Oropharyngeal squamous cell carcinoma'	'Human Papilloma Virus Vaccine'
'Osteomyelitis'	'Autogenous bacterin'
'Osteomyelitis'	'Staphylococcal Toxoid'
'Other prophylactic chemotherapy'	'Measles Vaccine'
'Otitis'	'Pneumococcal vaccine'
'Otitis'	'Staphylococcal Toxoid'
'Otitis Media'	'Bacterial Vaccines'
'Otitis Media'	'Influenza virus vaccine'
'Otitis Media'	'Pneumococcal vaccine'
'Otitis Media'	'Polyvalent pneumococcal vaccine'
'Ovarian Carcinoma'	'Measles-Mumps-Rubella Vaccine'
'Ovarian Squamous Cell Carcinoma'	'Human Papilloma Virus Vaccine'
'Overactive Bladder'	'botulinum toxin type B'
'Overactivity'	'botulinum toxin type B'
'PENIS LESION'	'Human Papilloma Virus Vaccine'
'PNEUMONIA RECURRENT'	'Pneumococcal vaccine'
'Pain'	'BCG Vaccine'
'Pain'	'Bee Venoms'
'Pain'	'Diphtheria-Tetanus Vaccine'
'Pain'	'Diphtheria-Tetanus-Pertussis Vaccine'
'Pain'	'Measles-Mumps-Rubella Vaccine'
'Pain'	'botulinum toxin type B'
'Pain score'	'Bee Venoms'
'Pain, stump'	'botulinum toxin type B'
'Pancreatitis'	'Bee Venoms'
'Pancreatitis'	'Rubella virus vaccine'
'Pancytopenia'	'Chickenpox Vaccine'
'Pancytopenia'	'Hepatitis B Vaccines'
'Papilloma'	'Human Papilloma Virus Vaccine'
'Papilloma, Inverted'	'Human Papilloma Virus Vaccine'
'Papilloma, Squamous Cell'	'Human Papilloma Virus Vaccine'
'Papillomatosis'	'Human Papilloma Virus Vaccine'
'Papillomavirus Infections'	'Human Papilloma Virus Vaccine'
'Papillomavirus Infections'	'Vaccinia virus vaccine'
'Parakeratosis'	'Human Papilloma Virus Vaccine'
'Paralysed'	'Poliovirus Vaccine, Oral'
'Paralysed'	'Rabies Vaccines'
'Paralysed'	'Wasp Venoms'
'Paralysed'	'botulinum toxin type B'
'Paratyphoid Fever'	'Typhoid-Paratyphoid Vaccines'
'Paratyphoid Fever'	'Vaccines, Typhoid'
'Parkinson Disease'	'botulinum toxin type B'
'Parkinsonian Disorders'	'Rabies Vaccines'
'Parotitis'	'Parainfluenza 3 vaccine'
'Paroxysmal cough'	'Pertussis Vaccine'
'Paroxysmal supraventricular tachycardia'	'Pertussis Vaccine'
'Pasteurella Infections'	'Parainfluenza 3 vaccine'
'Pasteurella Infections'	'Pasteurella multocida vaccine'
'Pathogenesis'	'Flea antigen'
'Pathogenesis'	'Human Papilloma Virus Vaccine'
'Pathogenesis'	'Parainfluenza 3 vaccine'
'Pathologic Neovascularization'	'Bee Venoms'
'Patient in hospital'	'Influenza virus vaccine'
'Pelvic Neoplasms'	'Human Papilloma Virus Vaccine'
'Penile intraepithelial neoplasia'	'Human Papilloma Virus Vaccine'
'Penile warts'	'Human Papilloma Virus Vaccine'
'Penis carcinoma'	'Human Papilloma Virus Vaccine'
'Perinatal infections NOS'	'Hepatitis B Vaccines'
'Perinatal infections NOS'	'Pertussis Vaccine'
'Peripheral Vascular Diseases'	'Vaccines, Typhoid'
'Persistent cough'	'Diphtheria-Tetanus-Pertussis Vaccine'
'Persistent infection'	'Human Papilloma Virus Vaccine'
'Personal Satisfaction'	'Influenza virus vaccine'
'Pertussis'	'Clostridium perfringens delta-toxin'
'Pertussis'	'Diphtheria Toxoid'
'Pertussis'	'Diphtheria-Tetanus-Pertussis Vaccine'
'Pertussis'	'Pertussis Vaccine'
'Pertussis'	'Poliovirus Vaccine, Oral'
'Pertussis'	'Poliovirus Vaccines'
'Pertussis'	'Rubella virus vaccine'
'Phlyctenular keratoconjunctivitis'	'Staphylococcus aureus phage lysate'
'Physical findings'	'Bacterial Vaccines'
'Physical findings'	'Bee Venoms'
'Physical findings'	'Hepatitis B Vaccines'
'Physical findings'	'Influenza virus vaccine'
'Physical findings'	'Pertussis Vaccine'
'Piriformis syndrome'	'botulinum toxin type B'
'Plague'	'Plague Vaccine'
'Plague'	'Yellow Fever Vaccine'
'Plantar wart'	'Measles-Mumps-Rubella Vaccine'
'Plasma cell tumor, benign'	'Human Papilloma Virus Vaccine'
'Pleural Mesothelioma'	'Poliovirus Vaccines'
'Pneumococcal Infections'	'Pneumococcal 7-valent conjugate vaccine'
'Pneumococcal Infections'	'Pneumococcal vaccine'
'Pneumococcal Infections'	'Polyvalent pneumococcal vaccine'
'Pneumococcal bacteraemia'	'Influenza virus vaccine'
'Pneumococcal bacteraemia'	'Pneumococcal vaccine'
'Pneumococcal bacteraemia'	'Polyvalent pneumococcal vaccine'
'Pneumonia'	'Bacterial Vaccines'
'Pneumonia'	'Chickenpox Vaccine'
'Pneumonia'	'Haemophilus influenzae type b polysaccharide vaccine'
'Pneumonia'	'Influenza virus vaccine'
'Pneumonia'	'Measles Vaccine'
'Pneumonia'	'Pneumococcal vaccine'
'Pneumonia'	'Polyvalent pneumococcal vaccine'
'Pneumonia, Pneumococcal'	'Influenza virus vaccine'
'Pneumonia, Pneumococcal'	'Pneumococcal vaccine'
'Pneumonia, Pneumococcal'	'Polyvalent pneumococcal vaccine'
'Pneumonia, Viral'	'Influenza virus vaccine'
'Pneumonia, Viral'	'Pneumococcal vaccine'
'Pneumonitis, Interstitial'	'Influenza virus vaccine'
'Poliomyelitis'	'Diphtheria-Tetanus-Pertussis Vaccine'
'Poliomyelitis'	'Poliovirus Vaccine, Inactivated'
'Poliomyelitis'	'Poliovirus Vaccine, Oral'
'Poliomyelitis'	'Poliovirus Vaccines'
'Polyarthritis'	'Bee Venoms'
'Polyarthritis'	'Hepatitis B Vaccines'
'Polyneuritis'	'Rabies Vaccines'
'Post-Vaccinal Encephalitis'	'Rabies Vaccines'
'Post-splenectomy septicemia'	'Pneumococcal vaccine'
'Postherpetic neuralgia'	'Chickenpox Vaccine'
'Postoperative Complications'	'Staphylococcal Toxoid'
'Postoperative infection NOS'	'Staphylococcal Toxoid'
'Poxviridae Infections'	'Fowl pox vaccine'
'Poxviridae Infections'	'Quail pox vaccine'
'Pre-Eclampsia'	'Chickenpox Vaccine'
'Precancerous lesions'	'Human Papilloma Virus Vaccine'
'Pregnancy Complications, Infectious'	'Measles-Mumps-Rubella Vaccine'
'Pregnancy loss'	'West Nile virus vaccine'
'Premalignant Change'	'Human Papilloma Virus Vaccine'
'Premature birth of newborn'	'Hepatitis B Vaccines'
'Prematurity of fetus'	'Hepatitis B Vaccines'
'Prematurity of fetus'	'Influenza virus vaccine'
'Prematurity of fetus'	'Pertussis Vaccine'
'Previous pregnancies 2'	'Brucella abortus vaccine'
'Primary Carcinoma'	'Hepatitis B Vaccines'
'Primary Carcinoma'	'Human Papilloma Virus Vaccine'
'Primary Lesion'	'Human Papilloma Virus Vaccine'
'Primary Neoplasm'	'Human Papilloma Virus Vaccine'
'Primary acquired nasolacrimal duct obstruction'	'Human Papilloma Virus Vaccine'
'Primary carcinoma of the liver cells'	'BCG Vaccine'
'Primary carcinoma of the liver cells'	'Hepatitis B Vaccines'
'Primary carcinoma of the liver cells'	'Mixed bacterial vaccine'
'Primary infection NOS'	'Chickenpox Vaccine'
'Prolonged periods'	'Chickenpox Vaccine'
'Prolonged periods'	'Poliovirus Vaccine, Oral'
'Prostatic Neoplasms'	'Human Papilloma Virus Vaccine'
'Protein Deficiency'	'BCG Vaccine'
'Pseudorabies'	'Pseudorabies Vaccines'
'Psoriasis'	'Human Papilloma Virus Vaccine'
'Psoriasis'	'Measles Vaccine'
'Psoriasis'	'Staphylococcal Toxoid'
'Pterygium'	'Human Papilloma Virus Vaccine'
'Puerperal sepsis'	'Bacterial Vaccines'
'Pulmonary Eosinophilia'	'Tuberculosis Vaccines'
'Pulmonary granuloma'	'BCG Vaccine'
'Purpura Fulminans'	'Chickenpox Vaccine'
'Purpura, Thrombocytopenic, Idiopathic'	'Chickenpox Vaccine'
'Purpura, Thrombocytopenic, Idiopathic'	'Human Papilloma Virus Vaccine'
'Pyoderma'	'Autogenous bacterin'
'Pyoderma'	'Bacterial Vaccines'
'Pyoderma'	'Staphylococcal Toxoid'
'Q Fever'	'Q fever vaccine'
'Rabies'	'Human rabies vaccine'
'Rabies'	'Rabies Vaccines'
'Rabies'	'Rabies vaccine, animal'
'Rabies'	'Yellow Fever Vaccine'
'Radiculitis'	'Bee Venoms'
'Reaction febrile'	'Influenza virus vaccine'
'Reactivation tuberculosis'	'BCG Vaccine'
'Readiness'	'Influenza virus vaccine'
'Readiness'	'Smallpox Vaccine'
'Recurrent acute otitis media'	'Influenza virus vaccine'
'Recurrent acute otitis media'	'Pneumococcal vaccine'
'Recurrent acute otitis media'	'Polyvalent pneumococcal vaccine'
'Recurrent disease'	'Melanoma vaccine'
'Recurrent genital herpes simplex'	'Poliovirus Vaccine, Oral'
'Recurrent herpes simplex'	'Poliovirus Vaccine, Oral'
'Recurrent herpes simplex'	'Poliovirus Vaccines'
'Recurrent mouth ulcers'	'Poliovirus Vaccine, Oral'
'Recurrent mouth ulcers'	'Smallpox Vaccine'
'Recurrent respiratory tract infections'	'Influenza virus vaccine'
'Recurrent respiratory tract infections'	'Polyvalent pneumococcal vaccine'
'Redness'	'Diphtheria-Tetanus-Pertussis Vaccine'
'Reflex Sympathetic Dystrophy'	'Rubella virus vaccine'
'Renal Insufficiency'	'Chickenpox Vaccine'
'Renal Insufficiency'	'Hepatitis B Vaccines'
'Renal tubular disorder'	'Human Papilloma Virus Vaccine'
'Reperfusion Injury'	'Human Papilloma Virus Vaccine'
'Residual Tumor'	'Poliovirus Vaccine, Oral'
'Respiration Disorders'	'Bacterial Vaccines'
'Respiration Disorders'	'Bovine rhinotracheitis - parainfluenza 3 vaccine'
'Respiration Disorders'	'Influenza virus vaccine'
'Respiration Disorders'	'Mycoplasma gallisepticum vaccine'
'Respiration Disorders'	'Parainfluenza 3 vaccine'
'Respiration Disorders'	'Pneumococcal vaccine'
'Respiration Disorders'	'Polyvalent pneumococcal vaccine'
'Respiratory Distress Syndrome, Adult'	'Human Papilloma Virus Vaccine'
'Respiratory Tract Infections'	'Bacterial Vaccines'
'Respiratory Tract Infections'	'Diphtheria Toxoid'
'Respiratory Tract Infections'	'Influenza virus vaccine'
'Respiratory Tract Infections'	'Measles Vaccine'
'Respiratory Tract Infections'	'Parainfluenza 3 vaccine'
'Respiratory Tract Infections'	'Pneumococcal vaccine'
'Respiratory papilloma'	'Mumps Vaccine'
'Respiratory papillomatosis'	'Human Papilloma Virus Vaccine'
'Respiratory papillomatosis'	'Measles-Mumps-Rubella Vaccine'
'Retinoblastoma'	'Chickenpox Vaccine'
'Retinoblastoma'	'Human Papilloma Virus Vaccine'
'Rhabdomyolysis'	'Bee Venoms'
'Rheumatism'	'Chickenpox Vaccine'
'Rheumatism'	'Influenza virus vaccine'
'Rheumatoid Arthritis'	'Bee Venoms'
'Rheumatoid Arthritis'	'Hepatitis B Vaccines'
'Rheumatoid Arthritis'	'Influenza virus vaccine'
'Rheumatoid Arthritis'	'Pneumococcal vaccine'
'Rheumatoid Arthritis'	'Rubella virus vaccine'
'Rhinitis perennial'	'Bacterial Vaccines'
'Rhinitis, Atrophic'	'Bordetella bronchiseptica bacterin'
'Rhinitis, Atrophic'	'Bordetella bronchiseptica vaccine'
'Rhinoconjunctivitis'	'Human Papilloma Virus Vaccine'
'Rhinovirus infection'	'Influenza virus vaccine'
'Rinderpest'	'Vaccinia virus vaccine'
'Rosette formation'	'Diphtheria-Tetanus-Pertussis Vaccine'
'Rotavirus Infections'	'Rotavirus Vaccines'
'Rubella'	'Chickenpox Vaccine'
'Rubella'	'Influenza virus vaccine'
'Rubella'	'Measles Vaccine'
'Rubella'	'Measles-Mumps-Rubella Vaccine'
'Rubella'	'Pertussis Vaccine'
'Rubella'	'Poliovirus Vaccine, Oral'
'Rubella'	'Rubella virus vaccine'
'Rubella'	'diphtheria-tetanus-pertussis-haemophilus b conjugate vaccine'
'Sarcoidosis'	'Influenza virus vaccine'
'Scaling'	'Tetanus Vaccine'
'Scheuermann''s Disease'	'Bacterial Vaccines'
'Scheuermann''s Disease'	'Bovine respiratory syncytial virus vaccine'
'Scheuermann''s Disease'	'Bovine rhinotracheitis vaccine'
'Scheuermann''s Disease'	'Brucella abortus vaccine'
'Scheuermann''s Disease'	'Diphtheria-Tetanus-Pertussis Vaccine'
'Scheuermann''s Disease'	'Escherichia coli bacterin'
'Scheuermann''s Disease'	'Haemophilus somnus bacterin'
'Scheuermann''s Disease'	'Influenza virus vaccine'
'Scheuermann''s Disease'	'Moraxella bovis bacterin'
'Scheuermann''s Disease'	'Parainfluenza 3 vaccine'
'Scheuermann''s Disease'	'Paratyphoid Vaccine'
'Scheuermann''s Disease'	'Pasteurella haemolytica bacterin'
'Scheuermann''s Disease'	'Pasteurella multocida vaccine'
'Scheuermann''s Disease'	'Rabies Vaccines'
'Scheuermann''s Disease'	'Smallpox Vaccine'
'Schistosomiasis'	'Diphtheria Toxoid'
'Schistosomiasis'	'Hepatitis B Vaccines'
'Sciatica'	'Bee Venoms'
'Scleroderma'	'Influenza virus vaccine'
'Sebaceous Gland Neoplasms'	'Measles-Mumps-Rubella Vaccine'
'Secondary bacterial pneumonia'	'Bacterial Vaccines'
'Secondary bacterial pneumonia'	'Pneumococcal vaccine'
'Secondary malignant neoplasm of lymph node'	'Human Papilloma Virus Vaccine'
'Seizure, Febrile, Simple'	'Meningococcal vaccine'
'Seizures'	'Diphtheria-Tetanus-Pertussis Vaccine'
'Seizures'	'Measles Vaccine'
'Seizures'	'Pertussis Vaccine'
'Senile Plaques'	'Rubella virus vaccine'
'Septicemia'	'Bacterial Vaccines'
'Septicemia'	'Pneumococcal vaccine'
'Septicemia due to streptococcus pneumoniae'	'Pneumococcal vaccine'
'Septicemia due to streptococcus pneumoniae'	'Polyvalent pneumococcal vaccine'
'Sequela of disorder'	'Chickenpox Vaccine'
'Sequela of disorder'	'Pertussis Vaccine'
'Serious Adverse Event'	'Anthrax Vaccines'
'Serious Adverse Event'	'Japanese Encephalitis Vaccines'
'Serious Adverse Event'	'Rotavirus Vaccines'
'Serious Adverse Event'	'Tetanus Vaccine'
'Serious Adverse Event'	'Yellow Fever Vaccine'
'Serrated adenoma'	'Measles-Mumps-Rubella Vaccine'
'Severe Acute Respiratory Syndrome'	'Animal disease vaccine'
'Severe Acute Respiratory Syndrome'	'Vaccinia virus vaccine'
'Severe Combined Immunodeficiency'	'Chickenpox Vaccine'
'Severe chronic obstructive pulmonary disease'	'Pneumococcal vaccine'
'Severe diarrhea'	'Rotavirus Vaccines'
'Severe myopia'	'Diphtheria-Tetanus-Pertussis Vaccine'
'Sexual transmission'	'Human Papilloma Virus Vaccine'
'Sexually Transmitted Diseases'	'Human Papilloma Virus Vaccine'
'Sexually active'	'Human Papilloma Virus Vaccine'
'Sexually disinhibited behavior'	'Human Papilloma Virus Vaccine'
'Shock'	'Bee Venoms'
'Short menstrual periods'	'Measles Vaccine'
'Short menstrual periods'	'Poliovirus Vaccine, Oral'
'Shoulder Impingement Syndrome'	'botulinum toxin type B'
'Sialorrhea'	'botulinum toxin type B'
'Sickle Cell Anemia'	'Diphtheria-Tetanus-Pertussis Vaccine'
'Sickle Cell Anemia'	'Haemophilus influenzae type b polysaccharide vaccine'
'Sickle Cell Anemia'	'Hepatitis B Vaccines'
'Sickle Cell Anemia'	'Influenza virus vaccine'
'Sickle Cell Anemia'	'Meningococcal vaccine'
'Sickle Cell Anemia'	'Pneumococcal 7-valent conjugate vaccine'
'Sickle Cell Anemia'	'Pneumococcal vaccine'
'Sickle Cell Anemia'	'Polyvalent pneumococcal vaccine'
'Signs and Symptoms, Respiratory'	'Influenza virus vaccine'
'Simian B disease'	'Hepatitis B Vaccines'
'Single lesion'	'Human Papilloma Virus Vaccine'
'Skin Carcinogenesis'	'Human Papilloma Virus Vaccine'
'Skin Manifestations'	'BCG Vaccine'
'Skin Neoplasms'	'Human Papilloma Virus Vaccine'
'Skin Wrinkling'	'botulinum toxin type B'
'Skin carcinoma NOS'	'Human Papilloma Virus Vaccine'
'Skin lesion'	'Diphtheria-Tetanus-Pertussis Vaccine'
'Skin lesion'	'Human Papilloma Virus Vaccine'
'Skin lesion'	'Staphylococcal Toxoid'
'Skin necrosis'	'Diphtheria-Tetanus-Pertussis Vaccine'
'Skin test positive'	'Measles-Mumps-Rubella Vaccine'
'Smallpox'	'Smallpox Vaccine'
'Smoker'	'Influenza virus vaccine'
'Soft tissue rheumatism'	'botulinum toxin type B'
'Solid tumor'	'BCG Vaccine'
'Solid tumor'	'Chickenpox Vaccine'
'Solid tumor'	'Human Papilloma Virus Vaccine'
'Solid tumor'	'Influenza virus vaccine'
'Sore to touch'	'Hepatitis B Vaccines'
'Spasm'	'botulinum toxin type B'
'Spastic Dysphonia'	'Mumps Vaccine'
'Spastic Dysphonia'	'botulinum toxin type B'
'Spinal Cord Injuries'	'Pneumococcal vaccine'
'Splenic Rupture'	'Polyvalent pneumococcal vaccine'
'Splenic function'	'Pneumococcal vaccine'
'Splenic sequestration'	'Pneumococcal vaccine'
'Splenomegaly'	'Bacterial Vaccines'
'Splenomegaly'	'Pertussis Vaccine'
'Squamous Papilloma of the Larynx'	'Human Papilloma Virus Vaccine'
'Squamous Papilloma of the Larynx'	'Wart vaccine'
'Squamous cell carcinoma'	'Human Papilloma Virus Vaccine'
'Squamous cell carcinoma of esophagus'	'Human Papilloma Virus Vaccine'
'Squamous cell carcinoma of skin'	'Human Papilloma Virus Vaccine'
'Squamous intraepithelial lesion'	'Human Papilloma Virus Vaccine'
'Squamous metaplasia'	'Human Papilloma Virus Vaccine'
'Staphylococcal Infections'	'Staphylococcal Toxoid'
'Staphylococcal Skin Infections'	'Staphylococcal Toxoid'
'Staphylococcal blepharitis'	'Bacterial Vaccines'
'Staphylococcal blepharitis'	'Staphylococcus aureus bacterin'
'Staphylococcal blepharitis'	'Staphylococcus aureus phage lysate'
'Staphylococcal mastitis'	'Staphylococcus aureus bacterin'
'Status Asthmaticus'	'Vaccines, Typhoid'
'Sterility'	'West Nile virus vaccine'
'Sterility'	'Yellow Fever Vaccine'
'Steroid-sensitive nephrotic syndrome'	'Pneumococcal vaccine'
'Stiffness'	'Diphtheria-Tetanus-Pertussis Vaccine'
'Streptococcal Infections'	'Chickenpox Vaccine'
'Streptococcal meningitis'	'Chickenpox Vaccine'
'Streptococcal toxic shock syndrome'	'Chickenpox Vaccine'
'Streptozotocin Diabetes'	'Pertussis Vaccine'
'Subacromial bursitis'	'botulinum toxin type B'
'Subacute Sclerosing Panencephalitis'	'Measles Vaccine'
'Subacute Sclerosing Panencephalitis'	'Measles-Mumps-Rubella Vaccine'
'Subacute Sclerosing Panencephalitis'	'Rubella virus vaccine'
'Subacute hepatic failure'	'Bee Venoms'
'Subacute thyroiditis'	'Influenza virus vaccine'
'Subclinical infection'	'Hepatitis B Vaccines'
'Subclinical infection'	'Human Papilloma Virus Vaccine'
'Sudden infant death syndrome'	'Diphtheria-Tetanus-Pertussis Vaccine'
'Sudden infant death syndrome'	'Pertussis Vaccine'
'Superficial Bladder Cancer'	'BCG Vaccine'
'Sweating'	'botulinum toxin type B'
'Swelling'	'Bee Venoms'
'Swelling'	'Pertussis Vaccine'
'Swelling'	'Wasp Venoms'
'Swine Diseases'	'Bacterial Vaccines'
'Swine Erysipelas'	'Bacterial Vaccines'
'Swine influenza'	'Diphtheria-Tetanus-Pertussis Vaccine'
'Syringoma'	'Human Papilloma Virus Vaccine'
'Systemic Scleroderma'	'Influenza virus vaccine'
'Systemic Scleroderma'	'Polyvalent pneumococcal vaccine'
'T-Cell Lymphoma'	'Chickenpox Vaccine'
'TEMPERATE CLIMATE'	'Measles Vaccine'
'THEOPHYLLINE TOXICITY'	'Influenza virus vaccine'
'Tension Headache'	'botulinum toxin type B'
'Term infant'	'BCG Vaccine'
'Tetanus'	'BCG Vaccine'
'Tetanus'	'Diphtheria Toxoid'
'Tetanus'	'Diphtheria-Tetanus-Pertussis Vaccine'
'Tetanus'	'Haemophilus influenzae type b polysaccharide vaccine'
'Tetanus'	'Pertussis Vaccine'
'Tetanus'	'Poliovirus Vaccine, Inactivated'
'Tetanus'	'Polyvalent pneumococcal vaccine'
'Tetanus'	'Tetanus Vaccine'
'Thalassemia'	'Hepatitis B Vaccines'
'Thrombocytopenia'	'Chickenpox Vaccine'
'Thrombocytopenic purpura'	'Chickenpox Vaccine'
'Thromboembolic meningoencephalitis'	'Haemophilus somnus bacterin'
'Thrombosis'	'botulinum toxin type B'
'Thymic Dysplasia'	'Chickenpox Vaccine'
'Thyroiditis'	'Pertussis Vaccine'
'Tonsillar Carcinoma'	'Human Papilloma Virus Vaccine'
'Tonsillitis'	'Smallpox Vaccine'
'Tonsillitis recurrent'	'Bacterial Vaccines'
'Tracheobronchitis NOS'	'Bordetella bronchiseptica vaccine'
'Transplanted organ and tissue status'	'Pneumococcal vaccine'
'Trauma, Nervous System'	'Diphtheria-Tetanus-Pertussis Vaccine'
'Trauma, Nervous System'	'Pertussis Vaccine'
'Trichilemmoma'	'Human Papilloma Virus Vaccine'
'Trichophytosis'	'Staphylococcal Toxoid'
'Trigeminal Neuralgia'	'Vaccines, Typhoid'
'Tuberculosis'	'BCG Vaccine'
'Tuberculosis'	'Diphtheria-Tetanus-Pertussis Vaccine'
'Tuberculosis'	'Measles Vaccine'
'Tuberculosis'	'Pertussis Vaccine'
'Tuberculosis'	'Rubella virus vaccine'
'Tuberculosis'	'Tuberculosis Vaccines'
'Tuberculosis'	'Vaccines, Typhoid'
'Tuberculosis, Bovine'	'BCG Vaccine'
'Tuberculosis, Meningeal'	'BCG Vaccine'
'Tuberculosis, Miliary'	'BCG Vaccine'
'Tuberculosis, Pulmonary'	'BCG Vaccine'
'Tuberculosis, Pulmonary'	'Measles-Mumps-Rubella Vaccine'
'Tuberculosis, Pulmonary'	'Rabies Vaccines'
'Tuberculosis, Pulmonary'	'Tuberculosis Vaccines'
'Tuberculosis, active'	'BCG Vaccine'
'Tumor Angiogenesis'	'Bee Venoms'
'Tumor Angiogenesis'	'Human Papilloma Virus Vaccine'
'Tumor Immunity'	'BCG Vaccine'
'Tumor Immunity'	'Melanoma vaccine'
'Tumorigenesis'	'Human Papilloma Virus Vaccine'
'Turkey coryza'	'Bursal disease vaccine'
'Twin birth'	'Measles-Mumps-Rubella Vaccine'
'Typhoid Fever'	'Chickenpox Vaccine'
'Typhoid Fever'	'Vaccines, Typhoid'
'Typhus, Epidemic Louse-Borne'	'typhus vaccine'
'URETHRITIS, CHRONIC'	'Human Papilloma Virus Vaccine'
'Ulcer'	'BCG Vaccine'
'Unemployment'	'Influenza virus vaccine'
'Unemployment'	'Pneumococcal vaccine'
'Unspecified Abortion'	'Campylobacter fetus bacterin'
'Upper limb spasticity'	'botulinum toxin type B'
'Urban cutaneous leishmaniasis'	'BCG Vaccine'
'Urban cutaneous leishmaniasis'	'Poliovirus Vaccine, Oral'
'Urban cutaneous leishmaniasis'	'Typhoid live oral vaccine'
'Uremia'	'Influenza virus vaccine'
'Uremia'	'Polyvalent pneumococcal vaccine'
'Uterine Cancer'	'Human Papilloma Virus Vaccine'
'Uterine Cervical Neoplasms'	'Human Papilloma Virus Vaccine'
'Uveitis'	'Chickenpox Vaccine'
'Uveitis'	'Hepatitis B Vaccines'
'Uveitis'	'Influenza virus vaccine'
'Uveitis'	'Staphylococcal Toxoid'
'Uveitis'	'Vaccines, Typhoid'
'Vaccinia'	'Smallpox Vaccine'
'Vaginal intraepithelial neoplasia'	'Human Papilloma Virus Vaccine'
'Vaginitis'	'Human Papilloma Virus Vaccine'
'Vascular proliferation'	'Bee Venoms'
'Vasculitis'	'Anthrax Vaccines'
'Vasospasm'	'botulinum toxin type B'
'Ventral Hernia'	'Staphylococcal Toxoid'
'Vertical Disease Transmission'	'Bacterial Vaccines'
'Vertical Disease Transmission'	'Brucella abortus vaccine'
'Vertical Disease Transmission'	'Hepatitis B Vaccines'
'Vertical Disease Transmission'	'Mycoplasma gallisepticum bacterin'
'Vibrio Infections'	'Bacterial Vaccines'
'Viral gastroenteritis'	'Rotavirus Vaccines'
'Viral hepatitis'	'Hepatitis B Vaccines'
'Viremia'	'Chickenpox Vaccine'
'Viremia'	'Cholera Vaccine'
'Viremia'	'Influenza virus vaccine'
'Viremia'	'feline leukemia virus vaccine'
'Virus Diseases'	'Bacterial Vaccines'
'Virus Diseases'	'Chickenpox Vaccine'
'Virus Diseases'	'Diphtheria-Tetanus-Pertussis Vaccine'
'Virus Diseases'	'Hepatitis B Vaccines'
'Virus Diseases'	'Influenza virus vaccine'
'Virus Diseases'	'Marek Disease Vaccines'
'Virus Diseases'	'Measles Vaccine'
'Virus Diseases'	'Measles-Mumps-Rubella Vaccine'
'Virus Diseases'	'Poliovirus Vaccine, Oral'
'Virus Diseases'	'Rubella virus vaccine'
'Virus Diseases'	'Yellow Fever Vaccine'
'Virus Shedding'	'Bovine respiratory syncytial virus vaccine'
'Virus Shedding'	'Canine parainfluenza - bordetella bronchiseptica vaccine'
'Virus Shedding'	'Influenza virus vaccine'
'Virus Shedding'	'Rotavirus Vaccines'
'Virus-Related Carcinoma'	'Human Papilloma Virus Vaccine'
'Vitality'	'BCG Vaccine'
'Vomiting'	'Influenza virus vaccine'
'Vomiting'	'Measles-Mumps-Rubella Vaccine'
'Vulval intraepithelial neoplasia'	'Human Papilloma Virus Vaccine'
'Waldenstrom Macroglobulinemia'	'Pneumococcal vaccine'
'Wegener''s Granulomatosis'	'Influenza virus vaccine'
'Weight Gain'	'Bacterial Vaccines'
'Weight Gain'	'Bordetella bronchiseptica bacterin'
'Weight Gain'	'Influenza virus vaccine'
'Well adolescent'	'Chickenpox Vaccine'
'Well adolescent'	'Hepatitis B Vaccines'
'Well adolescent'	'Meningococcal vaccine'
'Well adolescent'	'Poliovirus Vaccine, Inactivated'
'Willing'	'Measles-Mumps-Rubella Vaccine'
'Wiskott-Aldrich Syndrome'	'Chickenpox Vaccine'
'Xanthoma'	'Human Papilloma Virus Vaccine'
'Xenograft Model'	'BCG Vaccine'
'Yellow Fever'	'Bacterial Vaccines'
'Yellow Fever'	'Yellow Fever Vaccine'
'Zoonotic infection NOS'	'Pertussis Vaccine'
'[D]Edema, localized'	'Pertussis Vaccine'
'[D]General symptoms'	'Influenza virus vaccine'
'[M]Papillary hydradenoma'	'Human Papilloma Virus Vaccine'
'[V]Hepatitis B carrier'	'Hepatitis B Vaccines'
'[X]Chronic viral hepatitis, unspecified'	'Bursal disease vaccine'
'[X]Early syphilis, unspecified'	'Vaccines, Typhoid'
'[X]Meningococcemia, unspecified'	'Meningococcal vaccine'
'athymia'	'Pertussis Vaccine'
'cell injury'	'Animal toxin'
'cocarcinogen'	'Human Papilloma Virus Vaccine'
'cytotoxicity'	'Bee Venoms'
'cytotoxicity'	'Diphtheria-Tetanus-Pertussis Vaccine'
'cytotoxicity'	'Hepatitis B Vaccines'
'cytotoxicity'	'Influenza virus vaccine'
'effusion'	'Pneumococcal vaccine'
'enteritis'	'Bacterial Vaccines'
'enteritis'	'Feline panleukopenia vaccine'
'furuncle'	'Staphylococcal Toxoid'
'genital cancer'	'Human Papilloma Virus Vaccine'
'genital herpes'	'BCG Vaccine'
'imbalance'	'Influenza virus vaccine'
'infection; fetus'	'Yellow Fever Vaccine'
'innate immune response'	'Human Papilloma Virus Vaccine'
'keratoacanthoma'	'Human Papilloma Virus Vaccine'
'leukemia'	'Chickenpox Vaccine'
'leukemia'	'Hepatitis B Vaccines'
'leukemia'	'Rubella virus vaccine'
'mastitis'	'Autogenous bacterin'
'mastitis'	'Bacterial Vaccines'
'mastitis'	'Staphylococcal Toxoid'
'melanoma'	'BCG Vaccine'
'melanoma'	'Melanoma vaccine'
'melanoma'	'Polyvalent pneumococcal vaccine'
'melanoma'	'Smallpox Vaccine'
'melanoma'	'Yellow Fever Vaccine'
'metaplastic cell transformation'	'Human Papilloma Virus Vaccine'
'nervous system disorder'	'Diphtheria-Tetanus-Pertussis Vaccine'
'nervous system disorder'	'Hepatitis B Vaccines'
'nervous system disorder'	'Influenza virus vaccine'
'nervous system disorder'	'Pertussis Vaccine'
'neuron loss'	'Bee Venoms'
'ovarian neoplasm'	'Human Papilloma Virus Vaccine'
'overdose'	'BCG Vaccine'
'sarcoma'	'Bacterial Vaccines'
'sarcoma'	'Poliovirus Vaccines'
'skin disorder'	'Human Papilloma Virus Vaccine'
'skin disorder'	'Mixed bacterial vaccine'
'skin disorder'	'Staphylococcal Toxoid'
'stage III melanoma'	'Melanoma vaccine'
'stage IV melanoma'	'Melanoma vaccine'
'tumor growth'	'BCG Vaccine'
'tumor growth'	'Bee Venoms'
