# Supplementary material for: Network-based analysis of vaccine-related associations reveals consistent knowledge with the vaccine ontology
Source: J Biomed Semantics. 2013 Nov 11;4:33. doi: 10.1186/2041-1480-4-33 (PMC4177205; doi:10.1186/2041-1480-4-33)
Supplement: Additional file 2 — The vaccine-gene network consisting of 170 nodes (85 vaccines and 85 genes) and 94 vaccine-gene associations. [file 2041-1480-4-33-S2.xlsx]

## Sheet: Vaccine List
Vaccine Name
Human Papilloma Virus Vaccine
Rotavirus Vaccines
Human Papilloma Virus Vaccine
Human Papilloma Virus Vaccine
Human Papilloma Virus Vaccine
Chickenpox Vaccine
Chickenpox Vaccine
Chickenpox Vaccine
Cholera Vaccine
Diphtheria Toxoid
Diphtheria-Tetanus-Pertussis Vaccine
Poliovirus Vaccine, Inactivated
Bacterial Vaccines
Human rabies vaccine
Influenza virus vaccine
Influenza virus vaccine
Poliovirus Vaccine, Inactivated
Polyvalent pneumococcal vaccine
Polyvalent pneumococcal vaccine
Human Papilloma Virus Vaccine
Human Papilloma Virus Vaccine
Pertussis Vaccine
feline leukemia virus vaccine
Vaccinia virus vaccine
Diphtheria Toxoid
Bacterial Vaccines
Vaccinia virus vaccine
Tuberculosis Vaccines
Yellow Fever Vaccine
Diphtheria Toxoid
Human rabies vaccine
Rabies Vaccines
Human Papilloma Virus Vaccine
Human Papilloma Virus Vaccine
Marek Disease Vaccines
Diphtheria-Tetanus-Pertussis Vaccine
Pertussis Vaccine
Pertussis Vaccine
Pertussis Vaccine
Measles-Mumps-Rubella Vaccine
Influenza virus vaccine
Polyvalent pneumococcal vaccine
Polyvalent pneumococcal vaccine
Human Papilloma Virus Vaccine
Rubella virus vaccine
Fowl pox vaccine
Human Papilloma Virus Vaccine
Human Papilloma Virus Vaccine
Human Papilloma Virus Vaccine
Rabies Vaccines
Rubella virus vaccine
Human Papilloma Virus Vaccine
BCG Vaccine
Diphtheria-Tetanus-Pertussis Vaccine
BCG Vaccine
Human Papilloma Virus Vaccine
BCG Vaccine
Human Papilloma Virus Vaccine
Human Papilloma Virus Vaccine
Chickenpox Vaccine
Chickenpox Vaccine
BCG Vaccine
Influenza virus vaccine
Human Papilloma Virus Vaccine
Human Papilloma Virus Vaccine
Human Papilloma Virus Vaccine
Human Papilloma Virus Vaccine
Human Papilloma Virus Vaccine
Avian reovirus vaccine
Human rabies vaccine
Human Papilloma Virus Vaccine
Diphtheria-Tetanus-Pertussis Vaccine
Hepatitis B Vaccines
Measles Vaccine
Poliovirus Vaccine, Inactivated
Anthrax Vaccines
Diphtheria Toxoid
Diphtheria Toxoid
Diphtheria-Tetanus-Pertussis Vaccine
Meningococcal vaccine
Human Papilloma Virus Vaccine
Human Papilloma Virus Vaccine
Diphtheria Toxoid
Diphtheria Toxoid
Diphtheria Toxoid

## Sheet: Gene List
Gene ID
ASL
BAG3
BRD4
C2
CD14
CD40LG
CD40LG
CD40LG
CD40LG
CD40LG
CD40LG
CD40LG
CD79A
CD79A
CD79A
CD79A
CD79A
CD79A
CD79A
CDKN2A
CDKN2A
CSF1R
ERVWE1
ERVWE1
EXOSC1
FRY
GAG Gene
GPR64
GTPBP1
HCP5P13
HDC
HDC
HLA-DRB1
HLA-DRB1
HLA-E
IGHE
IGHE
IGHE
IGHE
IGKV1D-39
IGKV3D-20
JAG1
JAG1
K-ras Genes
KRT126P
LacZ Genes
LCS1
MIB1
MKI67
MNT
MSD
NR3C1
OAP
PDB1
PDE6B
PTGER1
RAD51
RASSF1A
RHOG
RIT1
RIT1
S100B
SEC14L2
SERPINB3
SERPINB3
SERPINB3
SERPIND1
SH3GL2
SMAD
SOX9
TADA3L
TFPI
TFPI
TFPI
TFPI
TH1L
TH1L
TH1L
TH1L
TTR
UBE3A
VEGFA
ZP1
ZP2
ZP3
