# Supplementary material for: Network-based analysis of vaccine-related associations reveals consistent knowledge with the vaccine ontology
Source: J Biomed Semantics. 2013 Nov 11;4:33. doi: 10.1186/2041-1480-4-33 (PMC4177205; doi:10.1186/2041-1480-4-33)
Supplement: Additional file 3 — The vaccine network consisting of 76 vaccines and 573 associations. [file 2041-1480-4-33-S3.txt]

   1 Animal disease vaccine|Influenza virus vaccine
   1 Animal disease vaccine|Rabies Vaccines
   1 Animal disease vaccine|Vaccinia virus vaccine
   1 Anthrax Vaccines|BCG Vaccine
   1 Anthrax Vaccines|Bacterial Vaccines
   1 Anthrax Vaccines|Brucella abortus vaccine
   1 Anthrax Vaccines|Chickenpox Vaccine
   1 Anthrax Vaccines|Hepatitis B Vaccines
   1 Anthrax Vaccines|Human Papilloma Virus Vaccine
   1 Anthrax Vaccines|Influenza virus vaccine
   1 Anthrax Vaccines|Japanese Encephalitis Vaccines
   1 Anthrax Vaccines|Pertussis Vaccine
   1 Anthrax Vaccines|Pneumococcal vaccine
   1 Anthrax Vaccines|Q fever vaccine
   1 Anthrax Vaccines|Rotavirus Vaccines
   1 Anthrax Vaccines|Rubella virus vaccine
   1 Anthrax Vaccines|Staphylococcal Toxoid
   1 Anthrax Vaccines|Tetanus Vaccine
   1 Anthrax Vaccines|Yellow Fever Vaccine
   3 Autogenous bacterin|Bacterial Vaccines
   1 Autogenous bacterin|Hepatitis B Vaccines
   1 Autogenous bacterin|Pasteurella multocida vaccine
   1 Autogenous bacterin|Poliovirus Vaccines
   3 Autogenous bacterin|Staphylococcal Toxoid
   6 BCG Vaccine|Bacterial Vaccines
   8 BCG Vaccine|Chickenpox Vaccine
   8 BCG Vaccine|Diphtheria Toxoid
   1 BCG Vaccine|Diphtheria-Tetanus Vaccine
   8 BCG Vaccine|Diphtheria-Tetanus-Pertussis Vaccine
   2 BCG Vaccine|Haemophilus influenzae type b polysaccharide vaccine
  10 BCG Vaccine|Hepatitis B Vaccines
  16 BCG Vaccine|Human Papilloma Virus Vaccine
  12 BCG Vaccine|Influenza virus vaccine
   1 BCG Vaccine|Marek Disease Vaccines
   7 BCG Vaccine|Measles Vaccine
   7 BCG Vaccine|Measles-Mumps-Rubella Vaccine
   6 BCG Vaccine|Melanoma vaccine
   1 BCG Vaccine|Meningococcal vaccine
   2 BCG Vaccine|Mixed bacterial vaccine
   1 BCG Vaccine|Parvovirus vaccine
   9 BCG Vaccine|Pertussis Vaccine
   4 BCG Vaccine|Pneumococcal vaccine
   2 BCG Vaccine|Poliovirus Vaccines
   4 BCG Vaccine|Polyvalent pneumococcal vaccine
   2 BCG Vaccine|Q fever vaccine
   2 BCG Vaccine|Rabies Vaccines
   2 BCG Vaccine|Rotavirus Vaccines
   5 BCG Vaccine|Rubella virus vaccine
   3 BCG Vaccine|Smallpox Vaccine
   2 BCG Vaccine|Staphylococcal Toxoid
   2 BCG Vaccine|Tetanus Vaccine
   1 BCG Vaccine|Tick-borne encephalitis vaccine
   4 BCG Vaccine|Tuberculosis Vaccines
   1 BCG Vaccine|Typhoid live oral vaccine
   1 BCG Vaccine|Vaccinia virus vaccine
   1 BCG Vaccine|Yellow Fever Vaccine
   1 BCG Vaccine|diphtheria-tetanus-pertussis-haemophilus b conjugate vaccine
   1 Bacterial Vaccines|Bovine respiratory syncytial virus vaccine
   1 Bacterial Vaccines|Bovine rhinotracheitis - parainfluenza 3 vaccine
   1 Bacterial Vaccines|Bovine rhinotracheitis vaccine
   1 Bacterial Vaccines|Bronchitis vaccine
   2 Bacterial Vaccines|Brucella abortus vaccine
   7 Bacterial Vaccines|Chickenpox Vaccine
   1 Bacterial Vaccines|Cholera Vaccine
   2 Bacterial Vaccines|Diphtheria Toxoid
   4 Bacterial Vaccines|Diphtheria-Tetanus-Pertussis Vaccine
   1 Bacterial Vaccines|Feline panleukopenia vaccine
   1 Bacterial Vaccines|Haemophilus influenzae type b polysaccharide vaccine
   8 Bacterial Vaccines|Hepatitis B Vaccines
   6 Bacterial Vaccines|Human Papilloma Virus Vaccine
  16 Bacterial Vaccines|Influenza virus vaccine
   2 Bacterial Vaccines|Lyme Disease Vaccine
   2 Bacterial Vaccines|Marek Disease Vaccines
   5 Bacterial Vaccines|Measles Vaccine
   3 Bacterial Vaccines|Measles-Mumps-Rubella Vaccine
   1 Bacterial Vaccines|Melanoma vaccine
   1 Bacterial Vaccines|Meningococcal vaccine
   1 Bacterial Vaccines|Mixed bacterial vaccine
   2 Bacterial Vaccines|Moraxella bovis bacterin
   2 Bacterial Vaccines|Mycoplasma gallisepticum bacterin
   1 Bacterial Vaccines|Mycoplasma gallisepticum vaccine
   3 Bacterial Vaccines|Parainfluenza 3 vaccine
   1 Bacterial Vaccines|Paratyphoid Vaccine
   4 Bacterial Vaccines|Pasteurella multocida vaccine
   3 Bacterial Vaccines|Pertussis Vaccine
   9 Bacterial Vaccines|Pneumococcal vaccine
   2 Bacterial Vaccines|Poliovirus Vaccines
   5 Bacterial Vaccines|Polyvalent pneumococcal vaccine
   1 Bacterial Vaccines|Rabies Vaccines
   3 Bacterial Vaccines|Rotavirus Vaccines
   3 Bacterial Vaccines|Rubella virus vaccine
   1 Bacterial Vaccines|Smallpox Vaccine
   5 Bacterial Vaccines|Staphylococcal Toxoid
   2 Bacterial Vaccines|Staphylococcus aureus bacterin
   1 Bacterial Vaccines|Staphylococcus aureus phage lysate
   1 Bacterial Vaccines|Vaccinia virus vaccine
   3 Bacterial Vaccines|Yellow Fever Vaccine
   1 Bovine respiratory syncytial virus vaccine|Bovine rhinotracheitis vaccine
   1 Bovine respiratory syncytial virus vaccine|Brucella abortus vaccine
   1 Bovine respiratory syncytial virus vaccine|Canine parainfluenza - bordetella bronchiseptica vaccine
   1 Bovine respiratory syncytial virus vaccine|Diphtheria-Tetanus-Pertussis Vaccine
   2 Bovine respiratory syncytial virus vaccine|Influenza virus vaccine
   1 Bovine respiratory syncytial virus vaccine|Moraxella bovis bacterin
   1 Bovine respiratory syncytial virus vaccine|Parainfluenza 3 vaccine
   1 Bovine respiratory syncytial virus vaccine|Paratyphoid Vaccine
   1 Bovine respiratory syncytial virus vaccine|Pasteurella multocida vaccine
   1 Bovine respiratory syncytial virus vaccine|Rabies Vaccines
   1 Bovine respiratory syncytial virus vaccine|Rotavirus Vaccines
   1 Bovine respiratory syncytial virus vaccine|Smallpox Vaccine
   1 Bovine rhinotracheitis - parainfluenza 3 vaccine|Influenza virus vaccine
   1 Bovine rhinotracheitis - parainfluenza 3 vaccine|Mycoplasma gallisepticum vaccine
   1 Bovine rhinotracheitis - parainfluenza 3 vaccine|Parainfluenza 3 vaccine
   1 Bovine rhinotracheitis - parainfluenza 3 vaccine|Pneumococcal vaccine
   1 Bovine rhinotracheitis - parainfluenza 3 vaccine|Polyvalent pneumococcal vaccine
   1 Bovine rhinotracheitis vaccine|Brucella abortus vaccine
   1 Bovine rhinotracheitis vaccine|Diphtheria-Tetanus-Pertussis Vaccine
   1 Bovine rhinotracheitis vaccine|Influenza virus vaccine
   1 Bovine rhinotracheitis vaccine|Measles-Mumps-Rubella Vaccine
   1 Bovine rhinotracheitis vaccine|Moraxella bovis bacterin
   1 Bovine rhinotracheitis vaccine|Parainfluenza 3 vaccine
   1 Bovine rhinotracheitis vaccine|Paratyphoid Vaccine
   1 Bovine rhinotracheitis vaccine|Pasteurella multocida vaccine
   1 Bovine rhinotracheitis vaccine|Rabies Vaccines
   1 Bovine rhinotracheitis vaccine|Smallpox Vaccine
   1 Brucella abortus vaccine|Diphtheria-Tetanus-Pertussis Vaccine
   1 Brucella abortus vaccine|Hepatitis B Vaccines
   1 Brucella abortus vaccine|Influenza virus vaccine
   1 Brucella abortus vaccine|Moraxella bovis bacterin
   1 Brucella abortus vaccine|Mycoplasma gallisepticum bacterin
   1 Brucella abortus vaccine|Parainfluenza 3 vaccine
   1 Brucella abortus vaccine|Paratyphoid Vaccine
   1 Brucella abortus vaccine|Pasteurella multocida vaccine
   1 Brucella abortus vaccine|Rabies Vaccines
   1 Brucella abortus vaccine|Smallpox Vaccine
   1 Bursal disease vaccine|Newcastle disease vaccine
   1 Canine distemper vaccine|Measles Vaccine
   1 Canine parainfluenza - bordetella bronchiseptica vaccine|Influenza virus vaccine
   1 Canine parainfluenza - bordetella bronchiseptica vaccine|Rotavirus Vaccines
   2 Chickenpox Vaccine|Cholera Vaccine
   3 Chickenpox Vaccine|Diphtheria Toxoid
   1 Chickenpox Vaccine|Diphtheria-Tetanus Vaccine
   6 Chickenpox Vaccine|Diphtheria-Tetanus-Pertussis Vaccine
   1 Chickenpox Vaccine|Equine influenza vaccine
   2 Chickenpox Vaccine|Haemophilus influenzae type b polysaccharide vaccine
   1 Chickenpox Vaccine|Hepatitis A+B vaccine
  21 Chickenpox Vaccine|Hepatitis B Vaccines
  10 Chickenpox Vaccine|Human Papilloma Virus Vaccine
  29 Chickenpox Vaccine|Influenza virus vaccine
   2 Chickenpox Vaccine|Japanese Encephalitis Vaccines
   1 Chickenpox Vaccine|Marek Disease Vaccines
  13 Chickenpox Vaccine|Measles Vaccine
   8 Chickenpox Vaccine|Measles-Mumps-Rubella Vaccine
   2 Chickenpox Vaccine|Meningococcal vaccine
   1 Chickenpox Vaccine|Mixed bacterial vaccine
   1 Chickenpox Vaccine|Mumps Vaccine
   8 Chickenpox Vaccine|Pertussis Vaccine
  12 Chickenpox Vaccine|Pneumococcal vaccine
   7 Chickenpox Vaccine|Poliovirus Vaccines
   5 Chickenpox Vaccine|Polyvalent pneumococcal vaccine
   3 Chickenpox Vaccine|Rabies Vaccines
   9 Chickenpox Vaccine|Rubella virus vaccine
   2 Chickenpox Vaccine|Smallpox Vaccine
   2 Chickenpox Vaccine|Staphylococcal Toxoid
   1 Chickenpox Vaccine|Tetanus Vaccine
   1 Chickenpox Vaccine|Tuberculosis Vaccines
   1 Chickenpox Vaccine|Vaccinia virus vaccine
   1 Chickenpox Vaccine|Varicella-zoster vaccine
   2 Chickenpox Vaccine|Yellow Fever Vaccine
   3 Chickenpox Vaccine|diphtheria-tetanus-pertussis-haemophilus b conjugate vaccine
   1 Chickenpox Vaccine|feline leukemia virus vaccine
   1 Cholera Vaccine|Diphtheria Toxoid
   1 Cholera Vaccine|Diphtheria-Tetanus-Pertussis Vaccine
   1 Cholera Vaccine|Haemophilus influenzae type b polysaccharide vaccine
   1 Cholera Vaccine|Hepatitis B Vaccines
   1 Cholera Vaccine|Human Papilloma Virus Vaccine
   3 Cholera Vaccine|Influenza virus vaccine
   1 Cholera Vaccine|Measles-Mumps-Rubella Vaccine
   2 Cholera Vaccine|Pertussis Vaccine
   1 Cholera Vaccine|Pneumococcal vaccine
   1 Cholera Vaccine|Rotavirus Vaccines
   1 Cholera Vaccine|feline leukemia virus vaccine
   1 Diphtheria Toxoid|Diphtheria-Tetanus Vaccine
   7 Diphtheria Toxoid|Diphtheria-Tetanus-Pertussis Vaccine
   2 Diphtheria Toxoid|Haemophilus influenzae type b polysaccharide vaccine
   5 Diphtheria Toxoid|Hepatitis B Vaccines
   4 Diphtheria Toxoid|Human Papilloma Virus Vaccine
   6 Diphtheria Toxoid|Influenza virus vaccine
   1 Diphtheria Toxoid|Marek Disease Vaccines
   4 Diphtheria Toxoid|Measles Vaccine
   2 Diphtheria Toxoid|Measles-Mumps-Rubella Vaccine
   1 Diphtheria Toxoid|Melanoma vaccine
   2 Diphtheria Toxoid|Meningococcal vaccine
   1 Diphtheria Toxoid|Parainfluenza 3 vaccine
   1 Diphtheria Toxoid|Parvovirus vaccine
   5 Diphtheria Toxoid|Pertussis Vaccine
   2 Diphtheria Toxoid|Pneumococcal vaccine
   3 Diphtheria Toxoid|Poliovirus Vaccines
   2 Diphtheria Toxoid|Polyvalent pneumococcal vaccine
   1 Diphtheria Toxoid|Q fever vaccine
   1 Diphtheria Toxoid|Rotavirus Vaccines
   2 Diphtheria Toxoid|Rubella virus vaccine
   1 Diphtheria Toxoid|Smallpox Vaccine
   2 Diphtheria Toxoid|Tetanus Vaccine
   1 Diphtheria Toxoid|Tick-borne encephalitis vaccine
   1 Diphtheria Toxoid|Yellow Fever Vaccine
   1 Diphtheria Toxoid|diphtheria-tetanus-pertussis-haemophilus b conjugate vaccine
   1 Diphtheria-Tetanus Vaccine|Diphtheria-Tetanus-Pertussis Vaccine
   1 Diphtheria-Tetanus Vaccine|Measles Vaccine
   1 Diphtheria-Tetanus Vaccine|Meningococcal vaccine
   1 Diphtheria-Tetanus Vaccine|Pertussis Vaccine
   1 Diphtheria-Tetanus Vaccine|Poliovirus Vaccines
   1 Diphtheria-Tetanus Vaccine|Smallpox Vaccine
   1 Diphtheria-Tetanus Vaccine|Tetanus Vaccine
   2 Diphtheria-Tetanus-Pertussis Vaccine|Haemophilus influenzae type b polysaccharide vaccine
   8 Diphtheria-Tetanus-Pertussis Vaccine|Hepatitis B Vaccines
   3 Diphtheria-Tetanus-Pertussis Vaccine|Human Papilloma Virus Vaccine
  12 Diphtheria-Tetanus-Pertussis Vaccine|Influenza virus vaccine
   1 Diphtheria-Tetanus-Pertussis Vaccine|Marek Disease Vaccines
   5 Diphtheria-Tetanus-Pertussis Vaccine|Measles Vaccine
   7 Diphtheria-Tetanus-Pertussis Vaccine|Measles-Mumps-Rubella Vaccine
   3 Diphtheria-Tetanus-Pertussis Vaccine|Meningococcal vaccine
   1 Diphtheria-Tetanus-Pertussis Vaccine|Moraxella bovis bacterin
   1 Diphtheria-Tetanus-Pertussis Vaccine|Parainfluenza 3 vaccine
   1 Diphtheria-Tetanus-Pertussis Vaccine|Paratyphoid Vaccine
   1 Diphtheria-Tetanus-Pertussis Vaccine|Pasteurella multocida vaccine
  18 Diphtheria-Tetanus-Pertussis Vaccine|Pertussis Vaccine
   1 Diphtheria-Tetanus-Pertussis Vaccine|Pneumococcal 7-valent conjugate vaccine
   3 Diphtheria-Tetanus-Pertussis Vaccine|Pneumococcal vaccine
   5 Diphtheria-Tetanus-Pertussis Vaccine|Poliovirus Vaccines
   4 Diphtheria-Tetanus-Pertussis Vaccine|Polyvalent pneumococcal vaccine
   2 Diphtheria-Tetanus-Pertussis Vaccine|Rabies Vaccines
   6 Diphtheria-Tetanus-Pertussis Vaccine|Rubella virus vaccine
   3 Diphtheria-Tetanus-Pertussis Vaccine|Smallpox Vaccine
   3 Diphtheria-Tetanus-Pertussis Vaccine|Staphylococcal Toxoid
   3 Diphtheria-Tetanus-Pertussis Vaccine|Tetanus Vaccine
   3 Diphtheria-Tetanus-Pertussis Vaccine|Tuberculosis Vaccines
   1 Diphtheria-Tetanus-Pertussis Vaccine|Yellow Fever Vaccine
   1 Diphtheria-Tetanus-Pertussis Vaccine|diphtheria-tetanus-pertussis-haemophilus b conjugate vaccine
   1 Equine influenza vaccine|Human Papilloma Virus Vaccine
   1 Equine influenza vaccine|Influenza virus vaccine
   1 Equine influenza vaccine|Pneumococcal vaccine
   1 Equine influenza vaccine|Polyvalent pneumococcal vaccine
   1 Fowl pox vaccine|Influenza virus vaccine
   1 Fowl pox vaccine|Marek Disease Vaccines
   1 Fowl pox vaccine|Quail pox vaccine
   3 Haemophilus influenzae type b polysaccharide vaccine|Hepatitis B Vaccines
   1 Haemophilus influenzae type b polysaccharide vaccine|Human Papilloma Virus Vaccine
   3 Haemophilus influenzae type b polysaccharide vaccine|Influenza virus vaccine
   1 Haemophilus influenzae type b polysaccharide vaccine|Measles Vaccine
   1 Haemophilus influenzae type b polysaccharide vaccine|Measles-Mumps-Rubella Vaccine
   2 Haemophilus influenzae type b polysaccharide vaccine|Meningococcal vaccine
   1 Haemophilus influenzae type b polysaccharide vaccine|Mumps Vaccine
   1 Haemophilus influenzae type b polysaccharide vaccine|Pertussis Vaccine
   1 Haemophilus influenzae type b polysaccharide vaccine|Pneumococcal 7-valent conjugate vaccine
   5 Haemophilus influenzae type b polysaccharide vaccine|Pneumococcal vaccine
   4 Haemophilus influenzae type b polysaccharide vaccine|Polyvalent pneumococcal vaccine
   1 Haemophilus influenzae type b polysaccharide vaccine|Tetanus Vaccine
   1 Hepatitis A+B vaccine|Hepatitis B Vaccines
   1 Hepatitis A+B vaccine|Influenza virus vaccine
   1 Hepatitis A+B vaccine|Pneumococcal vaccine
  11 Hepatitis B Vaccines|Human Papilloma Virus Vaccine
  26 Hepatitis B Vaccines|Influenza virus vaccine
   1 Hepatitis B Vaccines|Lyme Disease Vaccine
   1 Hepatitis B Vaccines|Marek Disease Vaccines
   6 Hepatitis B Vaccines|Measles Vaccine
   8 Hepatitis B Vaccines|Measles-Mumps-Rubella Vaccine
   2 Hepatitis B Vaccines|Meningococcal vaccine
   2 Hepatitis B Vaccines|Mixed bacterial vaccine
   1 Hepatitis B Vaccines|Mycoplasma gallisepticum bacterin
   9 Hepatitis B Vaccines|Pertussis Vaccine
   1 Hepatitis B Vaccines|Pneumococcal 7-valent conjugate vaccine
  12 Hepatitis B Vaccines|Pneumococcal vaccine
   4 Hepatitis B Vaccines|Poliovirus Vaccines
   8 Hepatitis B Vaccines|Polyvalent pneumococcal vaccine
   2 Hepatitis B Vaccines|Q fever vaccine
   2 Hepatitis B Vaccines|Rabies Vaccines
   6 Hepatitis B Vaccines|Rubella virus vaccine
   1 Hepatitis B Vaccines|Staphylococcal Toxoid
   1 Hepatitis B Vaccines|Tuberculosis Vaccines
   2 Hepatitis B Vaccines|Vaccinia virus vaccine
   3 Hepatitis B Vaccines|Yellow Fever Vaccine
   1 Hepatitis B Vaccines|diphtheria-tetanus-pertussis-haemophilus b conjugate vaccine
   1 Human Papilloma Virus Vaccine|Human rabies vaccine
  12 Human Papilloma Virus Vaccine|Influenza virus vaccine
   1 Human Papilloma Virus Vaccine|Marek Disease Vaccines
   3 Human Papilloma Virus Vaccine|Measles Vaccine
   9 Human Papilloma Virus Vaccine|Measles-Mumps-Rubella Vaccine
   1 Human Papilloma Virus Vaccine|Melanoma vaccine
   2 Human Papilloma Virus Vaccine|Mixed bacterial vaccine
   1 Human Papilloma Virus Vaccine|Parainfluenza 3 vaccine
   5 Human Papilloma Virus Vaccine|Pneumococcal vaccine
   3 Human Papilloma Virus Vaccine|Poliovirus Vaccines
   4 Human Papilloma Virus Vaccine|Polyvalent pneumococcal vaccine
   1 Human Papilloma Virus Vaccine|Rabies Vaccines
   2 Human Papilloma Virus Vaccine|Smallpox Vaccine
   5 Human Papilloma Virus Vaccine|Staphylococcal Toxoid
   3 Human Papilloma Virus Vaccine|Tuberculosis Vaccines
   3 Human Papilloma Virus Vaccine|Vaccinia virus vaccine
   1 Human Papilloma Virus Vaccine|Wart vaccine
   1 Human Papilloma Virus Vaccine|Yellow Fever Vaccine
   1 Human rabies vaccine|Measles Vaccine
   1 Human rabies vaccine|Poliovirus Vaccines
   1 Human rabies vaccine|Rabies Vaccines
   1 Human rabies vaccine|Yellow Fever Vaccine
   1 Influenza virus vaccine|Japanese Encephalitis Vaccines
   1 Influenza virus vaccine|Marek Disease Vaccines
  11 Influenza virus vaccine|Measles Vaccine
  13 Influenza virus vaccine|Measles-Mumps-Rubella Vaccine
   1 Influenza virus vaccine|Melanoma vaccine
   2 Influenza virus vaccine|Meningococcal vaccine
   1 Influenza virus vaccine|Mixed bacterial vaccine
   1 Influenza virus vaccine|Moraxella bovis bacterin
   1 Influenza virus vaccine|Mumps Vaccine
   1 Influenza virus vaccine|Mycoplasma gallisepticum vaccine
   3 Influenza virus vaccine|Parainfluenza 3 vaccine
   1 Influenza virus vaccine|Paratyphoid Vaccine
   1 Influenza virus vaccine|Parvovirus vaccine
   1 Influenza virus vaccine|Pasteurella multocida vaccine
  10 Influenza virus vaccine|Pertussis Vaccine
   1 Influenza virus vaccine|Pneumococcal 7-valent conjugate vaccine
  36 Influenza virus vaccine|Pneumococcal vaccine
   8 Influenza virus vaccine|Poliovirus Vaccines
  18 Influenza virus vaccine|Polyvalent pneumococcal vaccine
   2 Influenza virus vaccine|Q fever vaccine
   7 Influenza virus vaccine|Rabies Vaccines
   2 Influenza virus vaccine|Rotavirus Vaccines
   8 Influenza virus vaccine|Rubella virus vaccine
   3 Influenza virus vaccine|Smallpox Vaccine
   1 Influenza virus vaccine|Staphylococcal Toxoid
   1 Influenza virus vaccine|Tick-borne encephalitis vaccine
   2 Influenza virus vaccine|Tuberculosis Vaccines
   2 Influenza virus vaccine|Vaccinia virus vaccine
   3 Influenza virus vaccine|Yellow Fever Vaccine
   2 Influenza virus vaccine|diphtheria-tetanus-pertussis-haemophilus b conjugate vaccine
   1 Influenza virus vaccine|feline leukemia virus vaccine
   2 Japanese Encephalitis Vaccines|Measles Vaccine
   1 Japanese Encephalitis Vaccines|Pertussis Vaccine
   1 Japanese Encephalitis Vaccines|Poliovirus Vaccines
   1 Japanese Encephalitis Vaccines|Rotavirus Vaccines
   1 Japanese Encephalitis Vaccines|Tetanus Vaccine
   2 Japanese Encephalitis Vaccines|Yellow Fever Vaccine
   1 Lyme Disease Vaccine|Rubella virus vaccine
   1 Marek Disease Vaccines|Measles Vaccine
   2 Marek Disease Vaccines|Measles-Mumps-Rubella Vaccine
   1 Marek Disease Vaccines|Melanoma vaccine
   1 Marek Disease Vaccines|Rubella virus vaccine
   1 Marek Disease Vaccines|Staphylococcal Toxoid
   1 Marek Disease Vaccines|Yellow Fever Vaccine
  10 Measles Vaccine|Measles-Mumps-Rubella Vaccine
   1 Measles Vaccine|Meningococcal vaccine
   1 Measles Vaccine|Mumps Vaccine
   1 Measles Vaccine|Parainfluenza 3 vaccine
   1 Measles Vaccine|Paratyphoid Vaccine
  10 Measles Vaccine|Pertussis Vaccine
   7 Measles Vaccine|Pneumococcal vaccine
   5 Measles Vaccine|Poliovirus Vaccines
   3 Measles Vaccine|Polyvalent pneumococcal vaccine
   1 Measles Vaccine|Rotavirus Vaccines
   9 Measles Vaccine|Rubella virus vaccine
   1 Measles Vaccine|Smallpox Vaccine
   1 Measles Vaccine|Staphylococcal Toxoid
   1 Measles Vaccine|Tetanus Vaccine
   2 Measles Vaccine|Tuberculosis Vaccines
   1 Measles Vaccine|Vaccinia virus vaccine
   1 Measles Vaccine|Varicella-zoster vaccine
   2 Measles Vaccine|Yellow Fever Vaccine
   3 Measles Vaccine|diphtheria-tetanus-pertussis-haemophilus b conjugate vaccine
   1 Measles-Mumps-Rubella Vaccine|Melanoma vaccine
   1 Measles-Mumps-Rubella Vaccine|Meningococcal vaccine
   1 Measles-Mumps-Rubella Vaccine|Mixed bacterial vaccine
   3 Measles-Mumps-Rubella Vaccine|Mumps Vaccine
   5 Measles-Mumps-Rubella Vaccine|Pertussis Vaccine
   3 Measles-Mumps-Rubella Vaccine|Pneumococcal vaccine
   6 Measles-Mumps-Rubella Vaccine|Poliovirus Vaccines
   2 Measles-Mumps-Rubella Vaccine|Rabies Vaccines
   1 Measles-Mumps-Rubella Vaccine|Rotavirus Vaccines
  10 Measles-Mumps-Rubella Vaccine|Rubella virus vaccine
   1 Measles-Mumps-Rubella Vaccine|Smallpox Vaccine
   1 Measles-Mumps-Rubella Vaccine|Staphylococcal Toxoid
   2 Measles-Mumps-Rubella Vaccine|Tuberculosis Vaccines
   2 Measles-Mumps-Rubella Vaccine|Vaccinia virus vaccine
   1 Measles-Mumps-Rubella Vaccine|Yellow Fever Vaccine
   3 Measles-Mumps-Rubella Vaccine|diphtheria-tetanus-pertussis-haemophilus b conjugate vaccine
   1 Melanoma vaccine|Parvovirus vaccine
   1 Melanoma vaccine|Pertussis Vaccine
   1 Melanoma vaccine|Polyvalent pneumococcal vaccine
   1 Melanoma vaccine|Q fever vaccine
   2 Melanoma vaccine|Smallpox Vaccine
   1 Melanoma vaccine|Staphylococcal Toxoid
   1 Melanoma vaccine|Tick-borne encephalitis vaccine
   1 Melanoma vaccine|Yellow Fever Vaccine
   1 Meningococcal vaccine|Mumps Vaccine
   2 Meningococcal vaccine|Pertussis Vaccine
   1 Meningococcal vaccine|Pneumococcal 7-valent conjugate vaccine
   2 Meningococcal vaccine|Pneumococcal vaccine
   1 Meningococcal vaccine|Poliovirus Vaccines
   2 Meningococcal vaccine|Polyvalent pneumococcal vaccine
   1 Meningococcal vaccine|Rabies Vaccines
   1 Meningococcal vaccine|Smallpox Vaccine
   1 Meningococcal vaccine|Tetanus Vaccine
   1 Mixed bacterial vaccine|Poliovirus Vaccines
   1 Mixed bacterial vaccine|Staphylococcal Toxoid
   1 Mixed bacterial vaccine|Vaccinia virus vaccine
   1 Moraxella bovis bacterin|Parainfluenza 3 vaccine
   1 Moraxella bovis bacterin|Paratyphoid Vaccine
   1 Moraxella bovis bacterin|Pasteurella multocida vaccine
   1 Moraxella bovis bacterin|Rabies Vaccines
   1 Moraxella bovis bacterin|Smallpox Vaccine
   1 Mumps Vaccine|Pneumococcal vaccine
   1 Mumps Vaccine|Poliovirus Vaccines
   2 Mumps Vaccine|Rubella virus vaccine
   1 Mumps Vaccine|diphtheria-tetanus-pertussis-haemophilus b conjugate vaccine
   1 Mycoplasma gallisepticum vaccine|Parainfluenza 3 vaccine
   1 Mycoplasma gallisepticum vaccine|Pneumococcal vaccine
   1 Mycoplasma gallisepticum vaccine|Polyvalent pneumococcal vaccine
   1 Parainfluenza 3 vaccine|Paratyphoid Vaccine
   2 Parainfluenza 3 vaccine|Pasteurella multocida vaccine
   2 Parainfluenza 3 vaccine|Pneumococcal vaccine
   1 Parainfluenza 3 vaccine|Polyvalent pneumococcal vaccine
   1 Parainfluenza 3 vaccine|Rabies Vaccines
   1 Parainfluenza 3 vaccine|Smallpox Vaccine
   1 Paratyphoid Vaccine|Pasteurella multocida vaccine
   1 Paratyphoid Vaccine|Rabies Vaccines
   1 Paratyphoid Vaccine|Smallpox Vaccine
   1 Parvovirus vaccine|Q fever vaccine
   1 Parvovirus vaccine|Tick-borne encephalitis vaccine
   1 Pasteurella multocida vaccine|Rabies Vaccines
   1 Pasteurella multocida vaccine|Smallpox Vaccine
   6 Pertussis Vaccine|Pneumococcal vaccine
   3 Pertussis Vaccine|Poliovirus Vaccines
   3 Pertussis Vaccine|Polyvalent pneumococcal vaccine
   1 Pertussis Vaccine|Q fever vaccine
   3 Pertussis Vaccine|Rabies Vaccines
   1 Pertussis Vaccine|Rotavirus Vaccines
   7 Pertussis Vaccine|Rubella virus vaccine
   1 Pertussis Vaccine|Smallpox Vaccine
   1 Pertussis Vaccine|Staphylococcal Toxoid
   3 Pertussis Vaccine|Tetanus Vaccine
   1 Pertussis Vaccine|Tuberculosis Vaccines
   2 Pertussis Vaccine|Yellow Fever Vaccine
   2 Pertussis Vaccine|diphtheria-tetanus-pertussis-haemophilus b conjugate vaccine
   1 Plague Vaccine|Yellow Fever Vaccine
   2 Pneumococcal 7-valent conjugate vaccine|Pneumococcal vaccine
   2 Pneumococcal 7-valent conjugate vaccine|Polyvalent pneumococcal vaccine
   1 Pneumococcal vaccine|Poliovirus Vaccines
  20 Pneumococcal vaccine|Polyvalent pneumococcal vaccine
   1 Pneumococcal vaccine|Q fever vaccine
   3 Pneumococcal vaccine|Rubella virus vaccine
   1 Pneumococcal vaccine|Smallpox Vaccine
   1 Pneumococcal vaccine|Staphylococcal Toxoid
   1 Pneumococcal vaccine|Tuberculosis Vaccines
   1 Pneumococcal vaccine|Vaccinia virus vaccine
   2 Pneumococcal vaccine|Yellow Fever Vaccine
   4 Poliovirus Vaccine, Inactivated|BCG Vaccine
   1 Poliovirus Vaccine, Inactivated|Bacterial Vaccines
   6 Poliovirus Vaccine, Inactivated|Chickenpox Vaccine
   3 Poliovirus Vaccine, Inactivated|Diphtheria Toxoid
   1 Poliovirus Vaccine, Inactivated|Diphtheria-Tetanus Vaccine
   5 Poliovirus Vaccine, Inactivated|Diphtheria-Tetanus-Pertussis Vaccine
   2 Poliovirus Vaccine, Inactivated|Haemophilus influenzae type b polysaccharide vaccine
   4 Poliovirus Vaccine, Inactivated|Hepatitis B Vaccines
   3 Poliovirus Vaccine, Inactivated|Human Papilloma Virus Vaccine
   4 Poliovirus Vaccine, Inactivated|Influenza virus vaccine
   2 Poliovirus Vaccine, Inactivated|Measles Vaccine
   2 Poliovirus Vaccine, Inactivated|Measles-Mumps-Rubella Vaccine
   2 Poliovirus Vaccine, Inactivated|Meningococcal vaccine
   1 Poliovirus Vaccine, Inactivated|Mixed bacterial vaccine
   3 Poliovirus Vaccine, Inactivated|Pertussis Vaccine
   1 Poliovirus Vaccine, Inactivated|Pneumococcal vaccine
   3 Poliovirus Vaccine, Inactivated|Poliovirus Vaccine, Oral
   4 Poliovirus Vaccine, Inactivated|Poliovirus Vaccines
   2 Poliovirus Vaccine, Inactivated|Polyvalent pneumococcal vaccine
   1 Poliovirus Vaccine, Inactivated|Rubella virus vaccine
   2 Poliovirus Vaccine, Inactivated|Smallpox Vaccine
   2 Poliovirus Vaccine, Inactivated|Tetanus Vaccine
   2 Poliovirus Vaccine, Inactivated|Tuberculosis Vaccines
   1 Poliovirus Vaccine, Inactivated|Vaccinia virus vaccine
   1 Poliovirus Vaccine, Inactivated|diphtheria-tetanus-pertussis-haemophilus b conjugate vaccine
   1 Poliovirus Vaccine, Inactivated|measles, mumps, rubella, varicella vaccine
   1 Poliovirus Vaccine, Oral|Animal disease vaccine
   4 Poliovirus Vaccine, Oral|BCG Vaccine
   2 Poliovirus Vaccine, Oral|Bacterial Vaccines
   8 Poliovirus Vaccine, Oral|Chickenpox Vaccine
   1 Poliovirus Vaccine, Oral|Cholera Vaccine
   4 Poliovirus Vaccine, Oral|Diphtheria Toxoid
   5 Poliovirus Vaccine, Oral|Diphtheria-Tetanus-Pertussis Vaccine
   1 Poliovirus Vaccine, Oral|Haemophilus influenzae type b polysaccharide vaccine
   7 Poliovirus Vaccine, Oral|Hepatitis B Vaccines
   2 Poliovirus Vaccine, Oral|Human Papilloma Virus Vaccine
   8 Poliovirus Vaccine, Oral|Influenza virus vaccine
   1 Poliovirus Vaccine, Oral|Japanese Encephalitis Vaccines
   1 Poliovirus Vaccine, Oral|Marek Disease Vaccines
   8 Poliovirus Vaccine, Oral|Measles Vaccine
   4 Poliovirus Vaccine, Oral|Measles-Mumps-Rubella Vaccine
   1 Poliovirus Vaccine, Oral|Mumps Vaccine
   1 Poliovirus Vaccine, Oral|Paratyphoid Vaccine
   6 Poliovirus Vaccine, Oral|Pertussis Vaccine
   7 Poliovirus Vaccine, Oral|Poliovirus Vaccines
   3 Poliovirus Vaccine, Oral|Rabies Vaccines
   1 Poliovirus Vaccine, Oral|Rotavirus Vaccines
   7 Poliovirus Vaccine, Oral|Rubella virus vaccine
   1 Poliovirus Vaccine, Oral|Smallpox Vaccine
   1 Poliovirus Vaccine, Oral|Tuberculosis Vaccines
   1 Poliovirus Vaccine, Oral|Typhoid live oral vaccine
   1 Poliovirus Vaccine, Oral|Yellow Fever Vaccine
   3 Poliovirus Vaccine, Oral|diphtheria-tetanus-pertussis-haemophilus b conjugate vaccine
   2 Poliovirus Vaccine, Oral|measles, mumps, rubella, varicella vaccine
   1 Poliovirus Vaccines|Rabies Vaccines
   1 Poliovirus Vaccines|Rotavirus Vaccines
   3 Poliovirus Vaccines|Rubella virus vaccine
   1 Poliovirus Vaccines|Smallpox Vaccine
   1 Poliovirus Vaccines|Tetanus Vaccine
   1 Poliovirus Vaccines|Tuberculosis Vaccines
   2 Poliovirus Vaccines|Vaccinia virus vaccine
   2 Poliovirus Vaccines|diphtheria-tetanus-pertussis-haemophilus b conjugate vaccine
   1 Polyvalent pneumococcal vaccine|Smallpox Vaccine
   1 Polyvalent pneumococcal vaccine|Tetanus Vaccine
   2 Polyvalent pneumococcal vaccine|Yellow Fever Vaccine
   1 Q fever vaccine|Rubella virus vaccine
   1 Q fever vaccine|Tick-borne encephalitis vaccine
   2 Rabies Vaccines|Rubella virus vaccine
   1 Rabies Vaccines|Smallpox Vaccine
   1 Rabies Vaccines|Staphylococcal Toxoid
   1 Rabies Vaccines|Tetanus Vaccine
   1 Rabies Vaccines|Tuberculosis Vaccines
   1 Rabies Vaccines|Yellow Fever Vaccine
   1 Rabies vaccine, animal|Human rabies vaccine
   1 Rabies vaccine, animal|Rabies Vaccines
   1 Rabies vaccine, animal|Yellow Fever Vaccine
   1 Rotavirus Vaccines|Rubella virus vaccine
   1 Rotavirus Vaccines|Tetanus Vaccine
   1 Rotavirus Vaccines|Yellow Fever Vaccine
   1 Rubella virus vaccine|Tuberculosis Vaccines
   1 Rubella virus vaccine|Yellow Fever Vaccine
   3 Rubella virus vaccine|diphtheria-tetanus-pertussis-haemophilus b conjugate vaccine
   1 Smallpox Vaccine|Tetanus Vaccine
   1 Smallpox Vaccine|Tuberculosis Vaccines
   1 Smallpox Vaccine|Yellow Fever Vaccine
   1 Staphylococcal Toxoid|Tetanus Vaccine
   1 Staphylococcus aureus bacterin|Staphylococcus aureus phage lysate
   1 Tetanus Vaccine|Yellow Fever Vaccine
   1 Tuberculosis Vaccines|Vaccinia virus vaccine
   1 Vaccines, Typhoid|BCG Vaccine
   1 Vaccines, Typhoid|Bacterial Vaccines
   4 Vaccines, Typhoid|Chickenpox Vaccine
   1 Vaccines, Typhoid|Cholera Vaccine
   2 Vaccines, Typhoid|Diphtheria-Tetanus-Pertussis Vaccine
   1 Vaccines, Typhoid|Hepatitis A+B vaccine
   2 Vaccines, Typhoid|Hepatitis B Vaccines
   3 Vaccines, Typhoid|Influenza virus vaccine
   1 Vaccines, Typhoid|Measles Vaccine
   1 Vaccines, Typhoid|Measles-Mumps-Rubella Vaccine
   2 Vaccines, Typhoid|Pertussis Vaccine
   2 Vaccines, Typhoid|Pneumococcal vaccine
   1 Vaccines, Typhoid|Rubella virus vaccine
   2 Vaccines, Typhoid|Staphylococcal Toxoid
   1 Vaccines, Typhoid|Tuberculosis Vaccines
   1 Vaccines, Typhoid|Typhoid-Paratyphoid Vaccines
   1 West Nile virus vaccine|Yellow Fever Vaccine
   1 Yellow Fever Vaccine|Yellow Fever Vaccine
   1 measles, mumps, rubella, varicella vaccine|BCG Vaccine
   2 measles, mumps, rubella, varicella vaccine|Chickenpox Vaccine
   1 measles, mumps, rubella, varicella vaccine|Diphtheria Toxoid
   1 measles, mumps, rubella, varicella vaccine|Diphtheria-Tetanus-Pertussis Vaccine
   1 measles, mumps, rubella, varicella vaccine|Hepatitis B Vaccines
   1 measles, mumps, rubella, varicella vaccine|Influenza virus vaccine
   3 measles, mumps, rubella, varicella vaccine|Measles Vaccine
   3 measles, mumps, rubella, varicella vaccine|Measles-Mumps-Rubella Vaccine
   1 measles, mumps, rubella, varicella vaccine|Mumps Vaccine
   2 measles, mumps, rubella, varicella vaccine|Pertussis Vaccine
   2 measles, mumps, rubella, varicella vaccine|Poliovirus Vaccines
   2 measles, mumps, rubella, varicella vaccine|Rubella virus vaccine
   2 measles, mumps, rubella, varicella vaccine|diphtheria-tetanus-pertussis-haemophilus b conjugate vaccine
