# Supplementary material for: Network-based analysis of vaccine-related associations reveals consistent knowledge with the vaccine ontology
Source: J Biomed Semantics. 2013 Nov 11;4:33. doi: 10.1186/2041-1480-4-33 (PMC4177205; doi:10.1186/2041-1480-4-33)
Supplement: Additional file 4 — The cys file (Cytoscape format) of the vaccine-gene network. [file 2041-1480-4-33-S4.zip]

Archive with 1 entries (1 files):
- 9459568310577654_add4.cys
